# Supplementary material for: 1-(1-Hy­droxy-8-methyl-9H-carbazol-2-yl)ethanone
Source: Acta Crystallogr Sect E Struct Rep Online. 2010 Nov 13;66(Pt 12):o3146. doi: 10.1107/S1600536810045769 (PMC3011588; doi:10.1107/S1600536810045769)
Supplement: Supplementary file 2 [file e-66-o3146-Isup2.hkl]

#
# h,k,l, Fc-squared, Fo-squared, sigma(Fo-squared) and status flag
#
data_I
_shelx_title ' oea1 in P 21  Z=8 C15H13NO2'
_shelx_refln_list_code          4
_shelx_F_calc_maximum      144.76
_exptl_crystal_F_000      1008.00
_reflns_d_resolution_high  0.8072
 
loop_
 _symmetry_equiv_pos_as_xyz
 'x, y, z'
 '-x, y+1/2, -z'
 
_cell_length_a     7.4602
_cell_length_b    12.7353
_cell_length_c    24.9325
_cell_angle_alpha  90.000
_cell_angle_beta   92.319
_cell_angle_gamma  90.000
 
_shelx_F_squared_multiplier     1.000
 
loop_
 _refln_index_h
 _refln_index_k
 _refln_index_l
 _refln_F_squared_calc
 _refln_F_squared_meas
 _refln_F_squared_sigma
 _refln_observed_status
   1 -10   0      615.06      597.75     35.72 o
   2 -10   0       43.80       33.62      9.74 o
   1  -9   0       21.70       16.62      7.83 o
   2  -9   0       64.30       85.97     15.28 o
   3  -9   0      329.89      352.27     30.95 o
   1  -8   0        8.47       10.70      5.54 o
   2  -8   0       27.05       39.54      9.55 o
   3  -8   0       10.99       17.77      9.36 o
   5  -8   0       12.79        8.41      3.06 o
   6  -8   0        8.25        4.58      2.29 o
   2  -7   0      196.33      200.78     19.10 o
   3  -7   0       26.33        7.83      6.50 o
   4  -7   0      131.34      146.74      8.15 o
   5  -7   0        1.89       -1.34      2.67 o
   6  -7   0        7.35        1.91      2.48 o
   7  -7   0       11.11       14.14      3.25 o
   2  -6   0      102.73       79.66     11.46 o
   3  -6   0       43.55       27.89      8.79 o
   4  -6   0       46.42       42.98     11.46 o
   5  -6   0       48.96       41.76      6.30 o
   6  -6   0       23.43       18.53      4.20 o
   7  -6   0        3.58        3.44      2.67 o
   2  -5   0       47.46       53.68      8.41 o
   3  -5   0      633.87      632.13     32.86 o
   4  -5   0       49.24       44.32     11.46 o
   5  -5   0       30.88       34.03      4.56 o
   6  -5   0        9.61        4.78      3.63 o
   7  -5   0       43.06       36.49      5.54 o
   2  -4   0      176.81      185.69     14.14 o
   3  -4   0     1338.11     1270.76     43.56 o
   4  -4   0      387.64      400.22     28.46 o
   5  -4   0       98.15       90.29     12.32 o
   6  -4   0       81.01       76.22      8.02 o
   7  -4   0        8.94        9.36      3.63 o
   8  -4   0        9.82       10.89      3.06 o
   1  -3   0      116.74      124.94      8.41 o
   2  -3   0      179.88      177.66     12.61 o
   3  -3   0      113.59       91.89     11.27 o
   4  -3   0      376.92      342.14     24.64 o
   5  -3   0        4.69        1.55      2.23 o
   6  -3   0        9.44        9.13      2.67 o
   7  -3   0       52.92       53.49      6.69 o
   8  -3   0        3.42        1.34      2.29 o
   1  -2   0      711.57      704.92     17.00 o
   2  -2   0      529.44      533.75     20.06 o
   3  -2   0      125.47      116.53     12.04 o
   4  -2   0      826.65      812.85     36.49 o
   5  -2   0      180.31      184.16     19.29 o
   6  -2   0      193.67      178.50      7.00 o
   7  -2   0       24.53       24.60      3.23 o
   8  -2   0       26.71       27.89      4.39 o
   1  -1   0     3828.46     3835.22     36.30 o
   2  -1   0    10597.71     9927.51     82.53 o
   3  -1   0     3634.73     3636.54     63.04 o
   4  -1   0      539.25      507.77     28.08 o
   5  -1   0      379.74      324.00     25.41 o
   6  -1   0      118.94      111.60      5.46 o
   7  -1   0        4.02        1.28      1.68 o
   8  -1   0       20.49       21.78      4.20 o
   1   0   0      106.17      111.95      6.11 o
   2   0   0      824.95      851.25     23.88 o
   3   0   0     2264.01     2361.96     49.29 o
   4   0   0      442.16      405.95     24.45 o
   5   0   0      351.15      307.95     24.07 o
   6   0   0        2.29        0.28      1.43 o
   7   0   0       42.60       41.53      3.83 o
   8   0   0       46.52       47.93      3.71 o
   2   1   0    10600.02     9793.79     78.71 o
   3   1   0     3632.22     3477.03     58.46 o
   4   1   0      539.47      544.83     27.70 o
   5   1   0      378.99      373.66     23.12 o
   6   1   0      118.55      112.23      6.56 o
   7   1   0        3.97        5.41      2.01 o
   8   1   0       20.47       21.78      3.82 o
   0   2   0      706.86      741.98     13.95 o
   1   2   0      711.82      666.14     13.18 o
   2   2   0      528.74      558.40     16.62 o
   3   2   0      125.58      131.43     10.51 o
   4   2   0      826.23      800.82     29.42 o
   5   2   0      180.28      205.94     16.81 o
   6   2   0      193.76      181.56     15.00 o
   7   2   0       24.51       22.54      4.58 o
   8   2   0       26.65       21.97      3.82 o
   1   3   0      116.83      119.40      6.30 o
   2   3   0      179.80      192.37      9.55 o
   3   3   0      113.77      105.07      8.79 o
   4   3   0      377.08      371.95     19.49 o
   5   3   0        4.66        0.14      2.08 o
   6   3   0        9.47        6.78      2.15 o
   7   3   0       52.74       52.37     11.84 o
   8   3   0        3.39        0.00      2.10 o
   0   4   0       27.75       23.69      3.63 o
   1   4   0      682.63      703.59     13.89 o
   2   4   0      176.50      207.85     10.32 o
   3   4   0     1337.76     1401.43     31.90 o
   4   4   0      387.52      486.95     21.78 o
   5   4   0       98.34       94.42      5.32 o
   6   4   0       80.94       75.56      5.73 o
   7   4   0        8.91        6.30      3.06 o
   8   4   0        9.80       10.89      3.06 o
   1   5   0       57.34       59.82      4.73 o
   2   5   0       47.47       55.40      5.92 o
   3   5   0      633.79      702.82     22.73 o
   5   5   0       30.92       32.99      4.49 o
   6   5   0        9.57       13.45      2.87 o
   7   5   0       43.16       44.13      5.92 o
   8   5   0       11.30       12.61      2.87 o
   0   6   0      407.74      364.88     17.38 o
   1   6   0      996.83     1143.34     28.27 o
   2   6   0      102.94      109.27      9.17 o
   4   6   0       46.85       43.94      5.16 o
   5   6   0       49.02       53.30      6.30 o
   6   6   0       23.47       20.25      4.01 o
   7   6   0        3.59        5.59      2.09 o
   8   6   0        0.59        0.38      1.91 o
   1   7   0      136.00      179.00     12.61 o
   4   7   0      131.00      143.93      6.96 o
   5   7   0        1.85        4.01      2.67 o
   6   7   0        7.33        9.36      2.67 o
   7   7   0       11.09       11.49      2.28 o
   8   7   0        1.19        3.44      1.72 o
   0   8   0      975.55      966.25     34.39 o
   3   8   0       10.94        7.46      2.48 o
   4   8   0       70.03       68.76      6.02 o
   5   8   0       12.84       13.95      3.82 o
   6   8   0        8.25        7.76      2.42 o
   7   8   0        6.52       10.04      2.09 o
   1   9   0       21.76       24.50      4.58 o
   2   9   0       64.54       60.75      6.88 o
   3   9   0      329.68      329.24     15.57 o
   4   9   0       82.82       78.48      5.58 o
   5   9   0      112.87      104.87      6.15 o
   6   9   0       22.41       22.79      3.04 o
   7   9   0       31.76       34.94      5.73 o
   0  10   0     1693.11     1761.92     34.96 o
   1  10   0      614.95      586.21     14.34 o
   2  10   0       43.84       38.85      4.12 o
   3  10   0      634.42      620.11     17.43 o
   4  10   0       39.77       40.45      3.28 o
   5  10   0       10.00        8.15      2.01 o
   6  10   0       53.34       62.22      3.81 o
   1  11   0      220.68      207.94      6.72 o
   2  11   0      313.55      298.45      9.91 o
   3  11   0       67.14       67.74      5.17 o
   4  11   0       88.86       91.05      5.92 o
   5  11   0        0.66        0.28      2.87 o
   6  11   0       47.75       56.74      4.78 o
   0  12   0      261.59      253.89     14.14 o
   1  12   0      118.76      118.63      6.93 o
   2  12   0        9.46        8.15      2.39 o
   3  12   0      211.18      207.89      8.12 o
   4  12   0       98.07      111.37      7.93 o
   5  12   0       37.90       37.44      4.39 o
   1  13   0        0.31        2.66      2.48 o
   2  13   0        9.23       13.75      4.20 o
   3  13   0       63.75       63.67      4.22 o
   4  13   0       12.69        9.67      2.06 o
   5  13   0       22.10       24.07      2.87 o
   0  14   0      201.02      213.77     11.27 o
   1  14   0        1.48       -0.82      1.47 o
   2  14   0        0.02        1.34      2.87 o
   3  14   0       12.30       24.45      4.01 o
   1  15   0       29.04       33.43      4.20 o
   2  15   0        3.31        6.50      2.48 o
  -2 -10   1      848.23      863.29     46.23 o
  -1 -10   1       11.84        2.67      5.73 o
   1 -10   1       90.28       80.43     14.33 o
   2 -10   1       87.11       89.79     17.00 o
  -3  -9   1      569.04      588.77     40.88 o
  -2  -9   1      238.70      269.36     24.45 o
  -1  -9   1       18.51       11.08      5.73 o
   1  -9   1      221.61      190.46     19.10 o
   2  -9   1      247.25      249.87     24.26 o
   3  -9   1      215.00      222.56     25.60 o
  -6  -8   1       59.36       67.44      5.92 o
  -5  -8   1       62.16       63.42      5.92 o
  -3  -8   1      250.22      244.33     26.36 o
  -2  -8   1      104.20       91.70     14.33 o
  -1  -8   1      293.75      342.91     24.26 o
   1  -8   1      486.01      508.34     29.23 o
   2  -8   1       93.83       84.06     14.14 o
   3  -8   1       40.08       25.03      9.74 o
   5  -8   1       42.33       41.65      5.16 o
   6  -8   1       18.75       23.88      3.82 o
  -7  -7   1        8.46        7.07      2.67 o
  -6  -7   1       18.05       17.58      3.82 o
  -5  -7   1       69.66       65.91      6.69 o
  -4  -7   1      135.57      135.62     11.56 o
  -3  -7   1       15.91       10.89      6.11 o
  -2  -7   1      529.62      585.71     31.90 o
   2  -7   1       54.63       49.67     10.12 o
   3  -7   1      307.56      304.70     27.51 o
   4  -7   1       92.97       94.15     10.22 o
   5  -7   1       16.86       10.70      3.44 o
   6  -7   1       16.21       15.66      3.63 o
   7  -7   1       36.10       40.69      4.78 o
  -7  -6   1        6.76        5.54      2.67 o
  -6  -6   1       29.94       23.12      4.39 o
  -5  -6   1      105.76       90.16      7.23 o
  -4  -6   1       42.87       30.37      9.36 o
  -3  -6   1     2687.89     2568.85     71.26 o
  -2  -6   1      904.66      861.57     35.53 o
   2  -6   1      222.76      227.14     18.72 o
   3  -6   1      614.74      681.23     37.63 o
   4  -6   1      223.69      215.11     23.88 o
   5  -6   1       93.36       80.45      9.74 o
   6  -6   1        2.72        1.72      2.67 o
   7  -6   1       10.93        9.36      3.06 o
  -7  -5   1       36.14       32.67      5.35 o
  -6  -5   1       31.81       22.35      4.78 o
  -5  -5   1       51.13       47.60      5.09 o
  -4  -5   1      717.91      732.24     40.31 o
  -3  -5   1     1375.83     1275.92     45.85 o
  -2  -5   1     1817.07     1866.79     47.57 o
   2  -5   1      332.58      325.14     20.44 o
   3  -5   1      500.45      530.89     30.37 o
   4  -5   1      836.21      835.20     43.56 o
   5  -5   1      170.88      181.38      9.72 o
   6  -5   1        3.44        1.53      2.67 o
   7  -5   1       10.24        6.88      3.25 o
   8  -5   1        3.38        2.87      2.67 o
  -7  -4   1        3.72        4.39      3.06 o
  -6  -4   1      180.14      169.26     11.27 o
  -5  -4   1       59.50       58.78      5.76 o
  -4  -4   1      172.75      150.15     18.15 o
  -3  -4   1      579.19      599.47     29.61 o
  -2  -4   1      168.86      166.39     13.18 o
   2  -4   1      287.39      272.61     17.19 o
   3  -4   1        9.35        5.73      3.63 o
   4  -4   1     1320.13     1239.43     50.62 o
   5  -4   1       31.36       32.30      6.30 o
   6  -4   1        9.61        4.78      3.06 o
   7  -4   1       16.54       12.42      3.82 o
   8  -4   1        5.44        3.25      2.67 o
  -8  -3   1        5.01        3.44      2.67 o
  -7  -3   1        1.15       -1.72      3.25 o
  -6  -3   1       48.77       49.43      5.01 o
  -5  -3   1       17.30       22.07      2.11 o
  -4  -3   1      273.96      233.06     20.63 o
  -3  -3   1     1122.07     1061.96     36.68 o
  -2  -3   1        3.09        3.82      3.06 o
   1  -3   1     1561.13     1480.90     29.23 o
   2  -3   1       46.24       54.25      7.45 o
   3  -3   1       47.09       32.09      7.26 o
   4  -3   1      102.63       76.99     12.04 o
   5  -3   1      101.40      107.94      5.38 o
   6  -3   1      107.03      108.43      5.71 o
   7  -3   1       29.86       24.07      4.97 o
   8  -3   1       12.19       14.14      3.63 o
  -8  -2   1       24.13       24.64      4.20 o
  -7  -2   1       77.66       70.04      4.93 o
  -6  -2   1       40.02       38.12      2.93 o
  -5  -2   1       24.49       36.49      9.36 o
  -4  -2   1       13.11       15.47      6.50 o
  -3  -2   1       79.14       74.31      9.55 o
  -2  -2   1      632.02      633.66     21.40 o
  -1  -2   1      666.11      659.26     16.05 o
   1  -2   1     1093.29     1013.82     21.01 o
   2  -2   1      442.52      431.36     18.34 o
   3  -2   1      372.74      391.05     21.78 o
   4  -2   1      751.14      681.61     33.81 o
   5  -2   1       43.02       41.45     10.32 o
   6  -2   1      223.89      216.05      7.65 o
   7  -2   1       62.71       58.84      7.07 o
   8  -2   1       18.18       18.91      3.82 o
  -8  -1   1        2.69        3.82      2.67 o
  -7  -1   1       33.22       33.83      3.51 o
  -6  -1   1       98.65       94.45      4.83 o
  -5  -1   1      105.43       91.12     13.56 o
  -4  -1   1      741.76      707.40     32.67 o
  -3  -1   1      548.85      531.46     23.69 o
  -2  -1   1     4797.54     4723.91     55.97 o
  -1  -1   1       75.19       82.91      5.35 o
   1  -1   1     5504.64     5292.05     44.13 o
   2  -1   1     9972.13     9334.54     81.76 o
   3  -1   1     1971.01     1968.81     46.80 o
   4  -1   1     2164.16     2083.24     57.12 o
   5  -1   1      254.82      234.40     22.16 o
   6  -1   1       66.54       70.94      3.79 o
   7  -1   1       41.12       40.80      3.98 o
   8  -1   1       38.10       40.50      5.16 o
  -8   0   1        0.88        4.20      2.48 o
  -7   0   1        0.01        1.05      1.76 o
  -6   0   1        7.42        6.11      1.64 o
  -5   0   1       25.01       19.49      6.50 o
  -4   0   1      893.25      904.36     35.53 o
  -3   0   1       22.42       16.43      4.58 o
  -2   0   1    18572.02    18314.71    108.32 o
  -1   0   1      340.23      446.45     11.65 o
   1   0   1      356.57      302.27      5.94 o
   2   0   1    15636.44    14685.05    100.48 o
   3   0   1     1476.19     1424.36     38.78 o
   4   0   1       74.68       56.93     10.12 o
   5   0   1       16.88       17.38      6.88 o
   6   0   1        0.07       -1.62      1.62 o
   7   0   1        6.61        4.53      2.06 o
   8   0   1        3.10       -1.53      2.29 o
  -8   1   1        2.66       -0.38      2.29 o
  -7   1   1       33.22       30.87      2.89 o
  -6   1   1       98.46       89.48      4.13 o
  -5   1   1      105.30       93.42     11.84 o
  -4   1   1      740.31      724.98     31.52 o
  -3   1   1      548.03      554.38     23.12 o
  -2   1   1     4794.06     4892.02     54.64 o
  -1   1   1       75.09       83.67      5.16 o
   2   1   1     9968.34     9196.23     77.56 o
   3   1   1     1969.76     1939.96     44.51 o
   4   1   1     2165.53     2053.05     53.87 o
   6   1   1       66.39       66.19      4.03 o
   7   1   1       41.04       39.88      3.71 o
   8   1   1       38.15       41.07      5.16 o
  -8   2   1       24.13       20.82      4.01 o
  -7   2   1       77.69       71.00      5.05 o
  -6   2   1       39.91       40.17      4.78 o
  -5   2   1       24.58       12.99      4.97 o
  -4   2   1       13.23       13.75      4.97 o
  -3   2   1       79.57      100.10      9.55 o
  -2   2   1      631.94      611.50     18.15 o
  -1   2   1      665.97      642.64     14.14 o
   0   2   1     4121.15     3900.43     31.33 o
   1   2   1     1094.27      981.35     22.92 o
   2   2   1      442.19      435.18     14.14 o
   3   2   1      373.55      407.48     17.58 o
   4   2   1      750.01      734.91     27.70 o
   5   2   1       43.03       39.54      7.64 o
   6   2   1      223.72      212.09     14.14 o
   7   2   1       62.54       51.96      6.11 o
   8   2   1       18.18       15.09      3.44 o
  -8   3   1        5.01        2.67      2.48 o
  -7   3   1        1.13       -0.67      2.77 o
  -6   3   1       48.67       45.97      4.25 o
  -5   3   1       17.38       14.75      3.16 o
  -4   3   1      274.05      280.63     17.38 o
  -3   3   1     1120.60     1150.22     29.80 o
  -2   3   1        3.11        1.34      2.10 o
  -1   3   1       92.34       92.84      6.11 o
   0   3   1      469.46      481.29     14.04 o
   1   3   1     1559.71     1430.28     19.49 o
   2   3   1       46.24       46.04      4.58 o
   3   3   1       47.17       42.79      5.73 o
   4   3   1      102.89       87.69      9.74 o
   5   3   1      101.39       97.67      5.13 o
   6   3   1      107.08       95.55      7.45 o
   7   3   1       29.84       29.61      4.97 o
   8   3   1       12.17       10.70      3.25 o
  -8   4   1        3.79        2.29      2.10 o
  -7   4   1        3.71        7.23      2.23 o
  -6   4   1      180.24      191.43      7.89 o
  -5   4   1       59.39       59.14      4.45 o
  -4   4   1      172.35      166.58     13.56 o
  -3   4   1      579.45      663.85     22.92 o
  -2   4   1      167.62      163.14      9.74 o
  -1   4   1      768.72      779.80     19.29 o
   0   4   1       17.31       12.40      2.23 o
   1   4   1     1315.55     1158.70     43.84 o
   2   4   1      286.64      310.24     11.84 o
   3   4   1        9.36        8.02      2.87 o
   5   4   1       31.27       30.83      3.23 o
   6   4   1        9.61        7.21      2.50 o
   7   4   1       16.49       13.56      3.82 o
   8   4   1        5.44        5.54      2.87 o
  -8   5   1        0.34       -0.38      2.29 o
  -7   5   1       36.19       40.39      3.85 o
  -6   5   1       31.75       26.73      3.44 o
  -5   5   1       51.23       55.50      4.24 o
  -4   5   1      717.24      912.57     30.76 o
  -3   5   1     1376.28     1491.03     35.15 o
  -2   5   1     1816.67     1904.81     35.34 o
  -1   5   1       46.81       27.70      4.78 o
   0   5   1     1562.36     1478.90     22.13 o
   1   5   1     2905.80     2943.38     41.55 o
   2   5   1      332.62      347.49     13.37 o
   3   5   1      500.14      586.67     19.49 o
   5   5   1      170.76      189.74     15.57 o
   6   5   1        3.45        5.09      1.96 o
   7   5   1       10.30       11.65      3.63 o
   8   5   1        3.41        4.20      2.29 o
  -8   6   1        0.82        4.58      2.10 o
  -7   6   1        6.73        0.52      3.63 o
  -6   6   1       29.92       22.73      4.39 o
  -5   6   1      105.40      110.04      8.98 o
  -4   6   1       42.63       57.31      6.30 o
  -3   6   1     2686.26     3157.04     52.73 o
  -2   6   1      904.32      998.35     27.70 o
  -1   6   1      410.32      422.19     18.34 o
   0   6   1     4463.02     4787.00     44.62 o
   1   6   1     2755.28     2734.81     33.44 o
   2   6   1      222.27      256.37     12.80 o
   4   6   1      223.95      231.53     11.46 o
   5   6   1       93.22       82.72      7.83 o
   6   6   1        2.72        2.29      3.25 o
   7   6   1       10.94       11.84      3.25 o
   8   6   1       22.80       22.54      3.25 o
  -8   7   1        4.75        6.88      2.29 o
  -7   7   1        8.42        7.86      2.36 o
  -6   7   1       18.10       14.33      3.63 o
  -5   7   1       69.76       71.07      7.45 o
  -4   7   1      136.02      140.97      6.96 o
  -2   7   1      529.45      616.09     24.64 o
  -1   7   1       18.18       17.77      4.20 o
   0   7   1      758.78      897.51     44.42 o
   1   7   1       49.61       54.44      6.69 o
   4   7   1       93.36      101.61      5.87 o
   5   7   1       16.80       18.53      4.58 o
   6   7   1       16.09       19.82      3.07 o
   7   7   1       36.14       40.66      3.51 o
   8   7   1       12.34       14.71      2.48 o
  -7   8   1        0.38        1.12      2.10 o
  -6   8   1       59.27       51.77      6.11 o
  -5   8   1       62.12       59.60      7.07 o
  -4   8   1       57.56       59.77      4.99 o
  -3   8   1      250.07      258.86      9.10 o
  -1   8   1      294.04      339.66     19.29 o
   0   8   1      460.54      478.54     24.64 o
   3   8   1       40.17       39.02      3.67 o
   4   8   1      180.51      174.51      9.65 o
   5   8   1       42.38       37.06      5.54 o
   6   8   1       18.77       20.60      2.96 o
   7   8   1       22.52       24.38      2.63 o
  -7   9   1       10.29        8.70      2.01 o
  -6   9   1       44.48       46.14      3.92 o
  -5   9   1       80.60       72.02      7.45 o
  -4   9   1       40.90       40.40      4.39 o
  -3   9   1      567.97      552.00     13.90 o
  -2   9   1      238.80      253.31     13.56 o
  -1   9   1       18.52       21.59      4.39 o
   0   9   1      395.17      395.68     10.01 o
   1   9   1      221.32      215.25     17.19 o
   2   9   1      246.67      249.54      9.51 o
   3   9   1      215.27      222.01      9.46 o
   4   9   1      190.96      188.52      8.46 o
   5   9   1      123.24      118.21      5.36 o
   6   9   1       51.81       53.59      4.12 o
   7   9   1        6.74        8.79      1.74 o
  -7  10   1        1.57        3.82      1.72 o
  -6  10   1        4.47        4.43      1.87 o
  -5  10   1       30.29       32.11      3.50 o
  -4  10   1      154.31      152.82      6.09 o
  -3  10   1      151.46      148.47      5.92 o
  -2  10   1      849.78      816.40     16.02 o
  -1  10   1       11.86       12.10      1.97 o
   0  10   1     1086.40     1079.81     19.38 o
   1  10   1       90.09       88.18      4.41 o
   2  10   1       87.52       92.20      5.84 o
   3  10   1      147.91      140.60      7.10 o
   4  10   1      128.68      121.88      6.83 o
   5  10   1        0.15        0.21      1.48 o
   6  10   1       25.97       29.23      4.39 o
   7  10   1        7.77        6.11      2.10 o
  -6  11   1        1.78        3.63      2.29 o
  -5  11   1       66.86       80.48      4.83 o
  -4  11   1      178.98      192.22      6.46 o
  -3  11   1      296.46      302.77      8.51 o
  -2  11   1      471.55      457.76     16.33 o
  -1  11   1        9.32        8.85      2.66 o
   0  11   1      942.82      900.07     18.51 o
   1  11   1      137.98      132.14      5.42 o
   2  11   1      216.53      219.39     10.15 o
   3  11   1      177.37      165.63      7.71 o
   4  11   1        0.10       -0.74      2.01 o
   5  11   1        5.97        6.11      3.44 o
   6  11   1       44.04       47.95      4.58 o
  -6  12   1        6.65        9.93      2.29 o
  -5  12   1       14.93       18.34      3.63 o
  -4  12   1        1.30        4.27      2.09 o
  -3  12   1        5.49        9.62      2.52 o
  -2  12   1      133.48      133.41     13.56 o
  -1  12   1       81.75       79.28      5.67 o
   0  12   1       71.10       67.69      5.40 o
   1  12   1       52.72       50.88      3.51 o
   2  12   1       30.76       26.08      3.08 o
   3  12   1       38.24       34.38      3.78 o
   4  12   1       16.50       14.56      3.82 o
   5  12   1       11.72       10.32      2.87 o
  -5  13   1       31.52       32.28      3.06 o
  -4  13   1       43.10       51.04      3.62 o
  -3  13   1        1.15        0.10      2.48 o
  -2  13   1       13.41       11.02      2.20 o
  -1  13   1       16.74       12.28      4.01 o
   0  13   1        0.95        3.66      1.88 o
   1  13   1       17.45       18.39      2.80 o
   2  13   1       18.95        9.93      3.63 o
   3  13   1       12.69        9.17      2.25 o
   4  13   1        8.90        7.12      1.93 o
   5  13   1        9.61        9.55      2.10 o
  -3  14   1        7.35        4.58      2.87 o
  -2  14   1       10.31       12.42      3.82 o
  -1  14   1        3.19        3.01      1.72 o
   0  14   1       11.96        8.97      2.23 o
   1  14   1        7.36        9.42      2.15 o
   2  14   1       13.59       14.33      3.82 o
   3  14   1       12.27       15.86      3.63 o
  -2  15   1        1.48        2.87      2.29 o
  -1  15   1       31.44       36.30      4.39 o
   0  15   1       14.12       12.70      2.09 o
   1  15   1       12.90       15.38      2.11 o
   2  15   1        1.38        0.76      1.91 o
  -2 -10   2      241.60      273.94     25.98 o
  -1 -10   2      100.72      106.02     15.47 o
   1 -10   2     2915.44     2733.14     75.84 o
   2 -10   2       27.06       34.96     10.12 o
  -3  -9   2       23.16        8.98      8.98 o
  -2  -9   2       18.38       18.34      8.21 o
  -1  -9   2       17.80       14.14      5.92 o
   1  -9   2      180.91      157.22     17.96 o
   2  -9   2        4.34        1.72      4.20 o
  -5  -8   2       12.04        9.17      2.48 o
  -4  -8   2       37.22       31.71     12.23 o
  -3  -8   2       92.05       95.71     16.05 o
  -2  -8   2      216.24      191.61     19.68 o
  -1  -8   2       25.24       35.15      8.41 o
   1  -8   2       98.90      112.71     14.52 o
   2  -8   2       28.96       31.90      9.17 o
   3  -8   2       17.96       27.13     10.89 o
   5  -8   2       29.15       25.22      4.78 o
   6  -8   2        5.93        8.21      2.87 o
   7  -8   2       38.25       48.33      4.58 o
  -6  -7   2       11.26       12.04      3.44 o
  -5  -7   2        8.95        1.91      2.48 o
  -4  -7   2       26.08       26.30      5.83 o
  -3  -7   2      300.94      292.86     25.79 o
  -2  -7   2       68.58       71.26     11.46 o
   1  -7   2      225.83      191.42     16.43 o
   2  -7   2      328.49      341.19     25.22 o
   3  -7   2       52.50       54.83     11.84 o
   4  -7   2        8.79        8.15      2.91 o
   5  -7   2       47.90       47.19      5.92 o
   6  -7   2        0.37       -2.29      2.48 o
   7  -7   2        0.31        1.53      1.91 o
  -7  -6   2        6.51        6.69      3.06 o
  -6  -6   2       28.17       26.36      4.78 o
  -5  -6   2       39.13       28.71      4.53 o
  -4  -6   2      461.65      494.40     34.77 o
  -3  -6   2       36.17       50.05     10.70 o
  -2  -6   2       58.84       39.35      8.41 o
   2  -6   2     1557.71     1468.68     47.57 o
   3  -6   2      195.03      206.51     21.20 o
   4  -6   2       26.30       25.59      3.77 o
   5  -6   2       10.85        8.92      4.78 o
   6  -6   2       16.30       12.23      3.63 o
   7  -6   2        1.74        0.38      2.29 o
  -7  -5   2        5.51        1.34      2.29 o
  -6  -5   2        1.00        3.06      2.67 o
  -5  -5   2       90.94       88.50      8.50 o
  -4  -5   2       20.31       29.23      9.17 o
  -3  -5   2      122.12      128.57     14.52 o
  -2  -5   2      116.34      141.94     13.37 o
   2  -5   2      624.71      552.66     26.94 o
   3  -5   2      231.06      218.54     20.06 o
   4  -5   2       40.17       47.38     11.08 o
   5  -5   2      258.09      245.67     12.61 o
   6  -5   2       19.50       18.91      4.39 o
   7  -5   2       14.20       10.70      3.63 o
   8  -5   2        4.12        5.16      2.48 o
  -7  -4   2        0.51       -1.34      2.48 o
  -6  -4   2      110.17       96.85      8.60 o
  -5  -4   2       84.73       84.77      6.49 o
  -4  -4   2       81.35       81.38     13.37 o
  -3  -4   2     2199.06     2280.00     56.74 o
  -2  -4   2        6.20        2.29      2.87 o
   1  -4   2    12909.33    12067.87     97.24 o
   2  -4   2        7.38       13.95      4.78 o
   3  -4   2      124.16      101.06     13.18 o
   4  -4   2      332.11      285.02     25.03 o
   5  -4   2      111.42      107.94      7.52 o
   6  -4   2      102.41       98.77      9.17 o
   7  -4   2       27.96       28.08      4.97 o
   8  -4   2       14.01       13.37      3.44 o
  -7  -3   2        9.89        7.83      3.06 o
  -6  -3   2      245.58      242.12      7.99 o
  -5  -3   2        8.91        7.98      1.67 o
  -4  -3   2      210.94      206.13     19.10 o
  -3  -3   2      119.13       99.91     11.65 o
  -2  -3   2       18.78       17.00      4.58 o
   1  -3   2     1376.81     1290.06     27.70 o
   2  -3   2      181.02      156.46     12.61 o
   3  -3   2       39.47       40.50      8.41 o
   4  -3   2      262.22      254.08     22.35 o
   5  -3   2      201.96      204.39      6.95 o
   6  -3   2       20.34       13.18      3.82 o
   7  -3   2        4.96        2.48      2.87 o
   8  -3   2       43.59       43.75      5.54 o
  -7  -2   2       12.88       11.41      2.61 o
  -6  -2   2       16.30       13.20      2.02 o
  -5  -2   2       19.51       18.34      7.64 o
  -4  -2   2       19.03       20.06      7.07 o
  -3  -2   2        8.32        9.36      4.20 o
  -2  -2   2       61.47       49.86      6.11 o
  -1  -2   2      657.94      625.45     15.28 o
   1  -2   2       29.16       27.70      3.82 o
   2  -2   2     2256.03     2098.14     41.45 o
   3  -2   2      174.47      199.63     16.24 o
   4  -2   2      989.56      994.72     41.45 o
   5  -2   2      560.39      597.78     12.24 o
   6  -2   2      364.47      362.34     13.77 o
   7  -2   2       96.28       95.14      8.79 o
   8  -2   2       24.01       28.66      4.39 o
  -7  -1   2       38.29       35.81      3.56 o
  -6  -1   2       19.90       16.64      2.65 o
  -5  -1   2      333.46      314.83     24.64 o
  -4  -1   2     1782.57     1603.74     48.33 o
  -3  -1   2     2301.37     2256.89     47.76 o
  -2  -1   2    15052.42    14200.58     94.75 o
  -1  -1   2     2333.19     2241.22     26.17 o
   1  -1   2    15089.68    13523.94     73.36 o
   2  -1   2     1495.45     1419.20     32.48 o
   3  -1   2     1428.79     1432.19     40.88 o
   4  -1   2     2233.02     2161.56     59.03 o
   5  -1   2       45.66       29.23      9.36 o
   6  -1   2      248.12      248.65      8.17 o
   7  -1   2       50.14       55.27      5.83 o
   8  -1   2       12.05       13.95      3.44 o
  -8   0   2        6.94        9.93      3.25 o
  -7   0   2        0.00       -0.25      1.68 o
  -6   0   2        0.48       -1.76      1.76 o
  -5   0   2      409.65      404.04     26.94 o
  -4   0   2      525.28      551.71     27.70 o
  -3   0   2     1363.89     1393.98     36.68 o
  -1   0   2      362.32      410.15     10.70 o
   1   0   2     1244.23     1374.11     22.35 o
   2   0   2      194.79      228.29     13.18 o
   3   0   2      252.88      241.66     16.43 o
   4   0   2       36.46       30.95      8.02 o
   5   0   2       32.68       30.57     10.12 o
   6   0   2      164.73      167.47      5.84 o
   7   0   2       37.31       37.54      3.71 o
   8   0   2        1.98        4.20      2.67 o
  -8   1   2        4.95        4.58      2.48 o
  -7   1   2       38.07       36.97      3.01 o
  -6   1   2       19.82       19.65      2.32 o
  -5   1   2      332.92      330.49     22.35 o
  -3   1   2     2304.66     2218.68     45.47 o
  -2   1   2    15054.23    14219.50     90.74 o
  -1   1   2     2332.84     2225.75     27.70 o
   0   1   2     4520.75     4429.15     29.99 o
   1   1   2    15086.27    13674.11     91.60 o
   2   1   2     1495.54     1400.86     30.95 o
   3   1   2     1428.89     1450.91     38.97 o
   4   1   2     2230.85     2067.19     54.83 o
   6   1   2      248.02      245.67      8.83 o
   7   1   2       50.20       55.03      4.68 o
   8   1   2       12.05       13.63      2.58 o
  -8   2   2       10.74        8.21      2.87 o
  -7   2   2       12.88       10.92      2.43 o
  -6   2   2       16.22       15.64      2.57 o
  -5   2   2       19.65       17.96      5.92 o
  -4   2   2       19.02       21.01      5.73 o
  -3   2   2        8.48        8.41      3.63 o
  -2   2   2       61.48       50.43      5.92 o
  -1   2   2      657.46      635.38     15.09 o
   0   2   2      786.34      771.02     15.86 o
   1   2   2       29.06       27.43      1.88 o
   2   2   2     2255.64     2164.81     30.18 o
   4   2   2      990.36     1064.83     32.86 o
   5   2   2      559.99      628.31     28.08 o
   6   2   2      364.20      349.87     28.66 o
   7   2   2       96.20       91.31      7.64 o
   8   2   2       23.97       26.36      4.20 o
  -8   3   2       17.36       15.66      3.82 o
  -7   3   2        9.93        7.83      2.25 o
  -6   3   2      245.61      228.34      8.71 o
  -5   3   2        8.93       10.07      2.08 o
  -4   3   2      210.75      225.23     15.86 o
  -3   3   2      119.15      115.77     10.12 o
  -2   3   2       18.96       21.01      4.01 o
  -1   3   2      283.83      275.85     10.89 o
   0   3   2      374.01      323.96      7.98 o
   1   3   2     1376.51     1304.44     27.99 o
   2   3   2      181.39      168.87      8.02 o
   3   3   2       39.52       45.85      5.35 o
   4   3   2      262.60      316.16     16.81 o
   5   3   2      201.59      195.01      7.55 o
   6   3   2       20.24       21.26      3.16 o
   7   3   2        4.98        4.97      3.25 o
   8   3   2       43.58       39.54      4.58 o
  -8   4   2       12.46       10.32      3.06 o
  -7   4   2        0.50       -0.28      2.01 o
  -6   4   2      110.17      100.10      6.00 o
  -5   4   2       84.81       97.03      4.94 o
  -4   4   2       81.69       84.82     10.32 o
  -3   4   2     2197.87     2398.83     45.08 o
  -2   4   2        6.24        5.73      2.87 o
  -1   4   2       55.34       46.61      5.16 o
   0   4   2      559.97      514.60     15.47 o
   1   4   2    12908.49    12219.74     62.85 o
   2   4   2        7.37       10.12      2.48 o
   3   4   2      123.97      151.87      9.17 o
   5   4   2      110.89      116.74      5.67 o
   6   4   2      102.42      101.72      5.74 o
   7   4   2       28.03       24.64      4.39 o
   8   4   2       14.06       12.42      2.87 o
  -8   5   2        5.54        5.16      2.48 o
  -7   5   2        5.51        7.64      2.30 o
  -6   5   2        1.02       -1.02      2.23 o
  -5   5   2       90.96       90.55      5.44 o
  -4   5   2       20.38       29.42      6.30 o
  -3   5   2      122.68      119.40     10.70 o
  -2   5   2      116.59      134.49     10.12 o
  -1   5   2       49.75       59.98      6.88 o
   0   5   2      259.77      253.17      9.33 o
   1   5   2      276.69      368.58     10.73 o
   2   5   2      625.92      608.06     16.43 o
   5   5   2      258.60      249.11     12.42 o
   6   5   2       19.64       22.13      3.10 o
   7   5   2       14.21        7.64      3.25 o
   8   5   2        4.09        6.11      2.29 o
  -8   6   2       11.32       14.52      2.87 o
  -7   6   2        6.54        8.21      3.25 o
  -6   6   2       28.20       24.68      3.44 o
  -5   6   2       39.12       40.37      3.75 o
  -4   6   2      462.05      490.00     17.38 o
  -3   6   2       36.68       42.98      6.69 o
  -2   6   2       58.89       44.51      6.30 o
  -1   6   2      747.30      754.97     25.60 o
   0   6   2      397.39      374.98     13.18 o
   1   6   2       57.63       70.72      5.54 o
   5   6   2       10.94        7.83      3.06 o
   6   6   2       16.30       16.18      2.66 o
   7   6   2        1.74        0.19      2.10 o
   8   6   2        6.85        9.17      2.29 o
  -8   7   2        0.41        0.96      1.53 o
  -7   7   2        0.84       -0.19      1.76 o
  -6   7   2       11.29       10.51      3.82 o
  -5   7   2        8.93        8.02      3.25 o
  -4   7   2       26.12       36.11      5.54 o
  -2   7   2       68.68       86.35      9.36 o
  -1   7   2      172.23      187.21     13.95 o
   0   7   2       59.96       79.66      9.74 o
   1   7   2      226.20      198.68     16.62 o
   4   7   2        8.86        5.81      2.11 o
   5   7   2       47.66       42.60      5.73 o
   6   7   2        0.38        1.83      2.29 o
   7   7   2        0.32        1.19      1.81 o
  -7   8   2        9.28        8.44      1.97 o
  -6   8   2       33.79       31.14      5.16 o
  -5   8   2       12.04       12.80      4.01 o
  -4   8   2       37.32       37.45      4.05 o
  -3   8   2       92.09      116.15      9.36 o
  -1   8   2       25.26       23.31      6.11 o
   0   8   2      174.15      161.23     15.09 o
   3   8   2       17.94       20.63      4.39 o
   4   8   2       37.70       38.54      3.90 o
   5   8   2       29.27       24.91      2.70 o
   6   8   2        5.93        8.30      2.20 o
   7   8   2       38.28       43.56      5.25 o
  -7   9   2       33.66       36.99      2.83 o
  -6   9   2        4.62        4.81      2.06 o
  -5   9   2       15.83       20.06      4.58 o
  -4   9   2       84.74       85.58      6.01 o
  -3   9   2       23.11       24.13      5.83 o
  -2   9   2       18.58       21.97      4.39 o
  -1   9   2       17.75       16.81      3.82 o
   0   9   2       13.34       15.40      2.24 o
   1   9   2      180.76      186.28      6.67 o
   2   9   2        4.40        8.00      2.44 o
   3   9   2        8.11        7.90      2.33 o
   4   9   2      175.26      182.67     11.27 o
   5   9   2       42.73       45.96      3.63 o
   6   9   2       27.49       31.19      3.10 o
   7   9   2        4.59        6.50      2.29 o
  -7  10   2       25.58       28.27      3.06 o
  -6  10   2       27.54       33.70      3.23 o
  -5  10   2       86.16       91.13      5.46 o
  -4  10   2      188.10      182.34      8.44 o
  -3  10   2      612.02      617.45     20.92 o
  -2  10   2      241.42      247.77      8.90 o
  -1  10   2      100.85       99.09      4.59 o
   0  10   2       37.71       30.43      4.20 o
   1  10   2     2916.92     2783.36     33.18 o
   2  10   2       26.87       28.58      2.79 o
   3  10   2       78.43       70.90      5.36 o
   4  10   2      356.91      367.04     16.72 o
   5  10   2      101.73      110.61      6.69 o
   6  10   2       32.27       31.14      4.39 o
   7  10   2        2.23        3.06      1.91 o
  -6  11   2       22.57       20.57      3.34 o
  -5  11   2       17.30       15.94      2.47 o
  -4  11   2      104.61      120.69      5.22 o
  -3  11   2      389.41      395.78     14.49 o
  -2  11   2      357.05      356.67     10.79 o
  -1  11   2       94.95       87.34      7.26 o
   0  11   2       15.76       17.09      4.01 o
   1  11   2     1672.28     1522.18     18.01 o
   2  11   2      160.72      167.58      6.15 o
   3  11   2       15.90       17.79      3.17 o
   4  11   2      117.23       98.54      6.04 o
   5  11   2       42.06       43.36      5.35 o
   6  11   2       17.97       16.81      3.25 o
  -5  12   2       51.33       48.71      4.97 o
  -4  12   2       41.57       46.59      2.95 o
  -3  12   2      291.04      322.56      8.26 o
  -2  12   2       60.46       65.58      4.77 o
  -1  12   2       39.95       37.53      4.11 o
   0  12   2       23.28       19.13      3.17 o
   1  12   2       12.80        9.73      2.50 o
   2  12   2       87.49       84.30      4.29 o
   3  12   2       38.65       32.70      3.72 o
   4  12   2       30.40       31.63      3.44 o
   5  12   2        2.41        1.72      2.10 o
  -5  13   2       42.54       49.67      3.82 o
  -4  13   2        0.52        3.53      1.76 o
  -3  13   2       23.44       21.99      2.71 o
  -2  13   2        5.05        4.97      2.87 o
  -1  13   2        7.27        3.73      2.10 o
   0  13   2        6.23        4.53      2.58 o
   1  13   2       54.54       42.75      4.05 o
   2  13   2        2.58       -0.15      1.81 o
   3  13   2        7.36        5.82      1.73 o
   4  13   2        3.58        4.61      1.60 o
   5  13   2        0.04        0.96      1.72 o
  -3  14   2       17.23       23.69      3.82 o
  -2  14   2       72.96       74.12      6.69 o
  -1  14   2        1.26        1.77      3.63 o
   0  14   2        5.95        6.85      2.09 o
   1  14   2        0.28       -0.16      1.30 o
   2  14   2       87.00       95.14      7.83 o
   3  14   2        5.51        8.98      3.06 o
  -2  15   2       25.90       28.85      3.63 o
  -1  15   2       15.34       16.62      3.25 o
   0  15   2        0.71        1.86      1.41 o
   1  15   2       93.77      125.21      4.81 o
   2  15   2        2.74        2.10      2.10 o
  -2 -10   3      765.58      775.79     42.79 o
  -1 -10   3        0.79       -2.10      5.16 o
   1 -10   3      715.64      698.42     38.78 o
   2 -10   3      319.73      302.03     27.89 o
  -3  -9   3       16.81        0.76      6.88 o
  -2  -9   3      103.32       95.14     14.71 o
  -1  -9   3       75.18       76.03     13.18 o
   1  -9   3     1179.23     1069.03     45.47 o
   2  -9   3      180.14      173.65     20.25 o
   3  -9   3      378.87      379.01     32.28 o
  -5  -8   3       30.82       32.86      4.58 o
  -3  -8   3       58.39       70.87     14.71 o
  -2  -8   3      492.37      515.41     31.90 o
  -1  -8   3      264.04      280.63     21.97 o
   1  -8   3      217.10      185.11     18.15 o
   2  -8   3      371.73      331.83     26.74 o
   3  -8   3       29.40       29.80     10.51 o
   4  -8   3       59.62       46.04     14.90 o
   5  -8   3      100.79       99.91      7.64 o
   6  -8   3       66.14       73.93      6.50 o
   7  -8   3       52.48       54.83      4.78 o
  -6  -7   3       40.70       47.76      5.73 o
  -5  -7   3       44.03       44.13      5.35 o
  -4  -7   3       86.35       84.40      6.24 o
  -3  -7   3       83.40       83.86     14.33 o
  -2  -7   3      137.55      141.94     16.43 o
   1  -7   3      582.21      591.06     29.42 o
   2  -7   3      358.83      370.61     26.36 o
   3  -7   3       83.30       83.86     14.52 o
   4  -7   3       44.11       41.79      5.54 o
   5  -7   3       16.54       13.56      3.63 o
   6  -7   3       67.53       65.72      6.88 o
   7  -7   3        1.79        4.39      2.67 o
  -6  -6   3       25.49       18.72      4.39 o
  -5  -6   3      233.62      222.33     11.18 o
  -4  -6   3      113.61      140.79     17.96 o
  -3  -6   3      399.06      404.42     27.89 o
  -2  -6   3     2925.70     3047.20     65.91 o
   1  -6   3     7759.72     7753.15     98.00 o
   2  -6   3      108.29       99.53     12.99 o
   3  -6   3      147.69      158.56     18.91 o
   4  -6   3        5.77        6.88      2.48 o
   5  -6   3       12.97       12.98      3.42 o
   6  -6   3       60.82       63.42      6.88 o
   7  -6   3        2.55        2.29      2.87 o
   8  -6   3       11.34       14.52      2.87 o
  -7  -5   3        3.20        2.87      2.87 o
  -6  -5   3      201.41      191.23     11.84 o
  -5  -5   3      169.92      166.44      9.15 o
  -4  -5   3      399.82      379.97     28.27 o
  -3  -5   3       78.56       78.90     12.04 o
  -2  -5   3      405.95      420.85     22.35 o
   1  -5   3     2824.69     2819.29     53.30 o
   2  -5   3     3579.49     3705.12     70.68 o
   3  -5   3     1256.55     1235.61     47.38 o
   4  -5   3       33.83       39.54     10.89 o
   5  -5   3       89.00       97.01      7.41 o
   6  -5   3        3.46        0.00      2.48 o
   7  -5   3        1.47        2.48      2.87 o
   8  -5   3       18.66       21.97      4.01 o
  -7  -4   3        4.55        8.79      3.44 o
  -6  -4   3       58.38       53.68      6.88 o
  -5  -4   3      107.77      125.42      7.20 o
  -4  -4   3      102.92      112.90     14.90 o
  -3  -4   3      222.31      215.68     17.38 o
  -2  -4   3      144.15      160.28     12.61 o
   1  -4   3      637.95      635.76     22.54 o
   2  -4   3     5288.04     5159.28     77.18 o
   3  -4   3      404.35      453.13     27.32 o
   4  -4   3      127.76      133.53     17.00 o
   5  -4   3       72.48       85.49      6.66 o
   6  -4   3       29.46       25.98      5.16 o
   7  -4   3       33.15       31.71      5.35 o
   8  -4   3        9.18       13.37      3.44 o
  -7  -3   3       11.93       10.51      3.63 o
  -6  -3   3       24.56       23.12      2.53 o
  -5  -3   3       60.04       55.09      3.77 o
  -4  -3   3       51.74       33.05      7.64 o
  -3  -3   3      232.24      199.25     15.66 o
  -2  -3   3       71.60       69.35      7.83 o
   1  -3   3      651.16      594.88     19.29 o
   2  -3   3      262.41      244.72     15.86 o
   3  -3   3      104.85       98.77     12.80 o
   4  -3   3      777.68      756.69     38.40 o
   5  -3   3        2.41        2.10      1.62 o
   6  -3   3       82.73       77.18      8.02 o
   7  -3   3      138.85      132.01     10.12 o
   8  -3   3       24.35       24.07      4.20 o
  -7  -2   3        4.20        2.30      1.82 o
  -6  -2   3       10.92        8.18      1.68 o
  -5  -2   3        7.24        5.92      3.06 o
  -4  -2   3        3.51       -2.10      4.97 o
  -3  -2   3      259.68      242.23     16.24 o
  -2  -2   3     2709.54     2493.01     41.26 o
  -1  -2   3     1354.73     1299.99     21.78 o
   1  -2   3     1266.64     1181.93     24.26 o
   2  -2   3     2299.56     2241.60     43.94 o
   3  -2   3      333.04      319.60     20.63 o
   4  -2   3     1102.89     1133.98     44.89 o
   5  -2   3       95.07       92.55      5.87 o
   6  -2   3      176.19      170.78      8.69 o
   7  -2   3       80.21       90.36      8.60 o
   8  -2   3        5.75        3.06      2.48 o
  -7  -1   3        4.49        4.01      1.55 o
  -6  -1   3        2.06       -0.14      1.67 o
  -5  -1   3       64.11       64.19     11.08 o
  -4  -1   3       90.52       87.30     11.46 o
  -3  -1   3      374.68      376.53     19.49 o
  -2  -1   3     6127.28     5841.85     59.79 o
  -1  -1   3    13448.92    12802.37     40.16 o
   2  -1   3     5993.86     5549.57     66.10 o
   3  -1   3      396.54      423.14     22.73 o
   4  -1   3       62.67       78.52     12.61 o
   5  -1   3       89.99       62.47     12.04 o
   6  -1   3      122.36      123.19      6.30 o
   7  -1   3        1.32        2.87      1.89 o
   8  -1   3       14.54       15.66      3.63 o
  -8   0   3        2.13        2.29      2.29 o
  -7   0   3        6.05        6.96      1.79 o
  -6   0   3       48.21       48.05      3.13 o
  -5   0   3      108.92      125.89     15.09 o
  -4   0   3      295.79      237.65     18.15 o
  -3   0   3      312.71      333.55     17.77 o
  -2   0   3    19879.75    18910.17    105.45 o
  -1   0   3     3442.15     3217.60     28.46 o
   0   0   3       22.24       28.08      2.29 o
   1   0   3     6596.17     6022.38     47.95 o
   2   0   3       14.86       16.24      2.40 o
   3   0   3      293.09      282.54     18.15 o
   4   0   3       14.38       11.46      5.92 o
   5   0   3      216.59      223.89     21.40 o
   6   0   3        0.07        1.51      1.82 o
   7   0   3        4.94        4.62      2.58 o
   8   0   3       14.03       18.91      3.63 o
  -8   1   3        4.26        4.58      2.48 o
  -7   1   3        4.47        4.24      1.65 o
  -6   1   3        2.11        1.17      1.85 o
  -5   1   3       63.96       58.07      9.93 o
  -4   1   3       90.54      103.35     11.84 o
  -3   1   3      374.90      378.82     18.72 o
  -2   1   3     6129.37     5842.42     61.32 o
  -1   1   3    13449.22    12936.51     69.35 o
   0   1   3      173.31      213.77      7.45 o
   1   1   3    17309.48    15268.49     92.37 o
   2   1   3     6000.58     5424.82     61.51 o
   3   1   3      396.56      418.18     21.40 o
   4   1   3       62.96       71.45     11.08 o
   6   1   3      122.59      118.52      6.00 o
   7   1   3        1.34        3.49      2.39 o
   8   1   3       14.50       17.58      3.25 o
  -8   2   3        5.95        6.69      2.67 o
  -7   2   3        4.18        1.00      1.96 o
  -6   2   3       10.96       12.31      2.59 o
  -5   2   3        7.29        4.01      4.20 o
  -4   2   3        3.47        4.78      3.06 o
  -3   2   3      259.52      251.78     15.47 o
  -2   2   3     2709.05     2521.09     39.74 o
  -1   2   3     1354.36     1238.67     23.12 o
   0   2   3       18.79       18.15      3.25 o
   1   2   3     1267.89     1178.43     20.25 o
   2   2   3     2301.77     2365.97     29.80 o
   4   2   3     1103.41     1214.98     34.20 o
   5   2   3       94.75       94.18      7.07 o
   6   2   3      176.42      163.14      9.93 o
   7   2   3       80.26       85.58      7.26 o
   8   2   3        5.75        5.54      2.48 o
  -8   3   3       27.50       30.95      4.58 o
  -7   3   3       11.98       12.94      2.77 o
  -6   3   3       24.57       19.00      2.98 o
  -5   3   3       60.15       59.25      4.15 o
  -4   3   3       51.81       56.74      8.60 o
  -3   3   3      233.02      225.61     14.52 o
  -2   3   3       71.50       66.67      6.88 o
  -1   3   3      507.69      471.67     15.28 o
   0   3   3       26.22       31.33      4.39 o
   1   3   3      650.96      574.06      8.48 o
   2   3   3      262.61      255.80      8.79 o
   3   3   3      105.10      124.75      8.60 o
   5   3   3        2.32        1.91      1.76 o
   6   3   3       82.77       85.49      9.46 o
   7   3   3      138.77      133.92      9.17 o
   8   3   3       24.34       26.74      4.01 o
  -8   4   3       19.40       20.44      3.82 o
  -7   4   3        4.53        3.92      1.88 o
  -6   4   3       58.67       57.50      4.78 o
  -5   4   3      107.80      112.39      5.53 o
  -4   4   3      103.01      108.51     11.27 o
  -3   4   3      222.80      225.61     14.52 o
  -2   4   3      145.98      162.38     10.89 o
  -1   4   3      511.22      478.73     17.00 o
   0   4   3      294.43      292.47     14.14 o
   1   4   3      638.51      643.23     11.35 o
   2   4   3     5289.86     5488.63     39.54 o
   5   4   3       72.28       73.50      4.39 o
   6   4   3       29.38       36.30      4.97 o
   7   4   3       33.11       33.81      4.97 o
   8   4   3        9.19       11.27      2.87 o
  -8   5   3        1.79        2.87      2.48 o
  -7   5   3        3.19        4.20      2.23 o
  -6   5   3      201.12      202.66     10.89 o
  -5   5   3      169.76      159.75      7.26 o
  -4   5   3      399.25      444.54     23.12 o
  -3   5   3       78.40       80.62      8.98 o
  -2   5   3      405.91      432.12     18.53 o
  -1   5   3     1086.80     1105.14     28.27 o
   0   5   3       42.72       35.34      6.11 o
   1   5   3     2822.54     2941.00     28.45 o
   5   5   3       89.50       78.90      7.07 o
   6   5   3        3.51        4.39      2.87 o
   7   5   3        1.48       -0.57      2.29 o
   8   5   3       18.61       20.25      3.25 o
  -8   6   3        1.46        2.10      2.10 o
  -7   6   3       51.99       57.00      9.74 o
  -6   6   3       25.51       27.75      3.34 o
  -5   6   3      233.40      236.03      9.17 o
  -4   6   3      113.49      122.25      7.39 o
  -3   6   3      400.34      434.03     21.59 o
  -2   6   3     2925.93     3144.82     53.68 o
  -1   6   3     1022.39      948.30     29.42 o
   0   6   3      112.68      115.19     11.08 o
   1   6   3     7758.99     7938.08     98.38 o
   4   6   3        5.73       13.56      3.44 o
   5   6   3       12.87       13.95      3.25 o
   6   6   3       60.73       59.07      4.59 o
   7   6   3        2.57       -0.76      2.29 o
   8   6   3       11.33       15.86      2.67 o
  -8   7   3        9.80       12.61      2.67 o
  -7   7   3        2.60        2.87      2.67 o
  -6   7   3       40.91       34.39      5.54 o
  -5   7   3       44.12       36.11      6.11 o
  -4   7   3       86.30       74.89      7.64 o
  -3   7   3       83.64       87.49     10.32 o
  -2   7   3      137.63      148.24     12.61 o
  -1   7   3       56.00       65.52      8.79 o
   0   7   3       10.89        8.98      4.01 o
   1   7   3      582.63      575.02     28.66 o
   4   7   3       43.93       42.64      7.16 o
   5   7   3       16.59       16.54      2.33 o
   6   7   3       67.51       73.97      4.99 o
   7   7   3        1.78        1.91      2.29 o
  -7   8   3       17.91       16.56      2.50 o
  -6   8   3       45.91       42.03      6.11 o
  -5   8   3       30.88       23.69      5.16 o
  -4   8   3        9.57       10.38      2.75 o
  -3   8   3       58.58       59.60      6.88 o
  -2   8   3      492.33      527.64     25.79 o
  -1   8   3      264.82      282.92     19.29 o
   0   8   3       22.73       17.58      5.16 o
   1   8   3      217.20      178.81     17.00 o
   2   8   3      371.62      348.83     14.71 o
   3   8   3       29.40       26.83      3.17 o
   4   8   3       59.57       60.37      4.98 o
   5   8   3      100.85       97.19      4.84 o
   6   8   3       66.01       66.16      4.51 o
   7   8   3       52.41       58.09      3.43 o
  -7   9   3        4.56        7.92      1.79 o
  -6   9   3       57.25       54.83      6.30 o
  -5   9   3       79.48       74.69      7.83 o
  -4   9   3       64.99       66.82      5.30 o
  -3   9   3       16.86       20.82      4.39 o
  -2   9   3      103.35       98.38      8.60 o
  -1   9   3       75.53       73.53      4.41 o
   0   9   3        7.31       10.20      3.49 o
   1   9   3     1178.77     1153.78     18.40 o
   2   9   3      180.67      156.09      5.63 o
   3   9   3      379.26      338.52     10.74 o
   4   9   3      207.47      193.69      8.51 o
   5   9   3      280.78      301.75     13.37 o
   6   9   3       10.36        9.74      3.25 o
   7   9   3        1.11        0.19      2.10 o
  -7  10   3        4.38        5.16      2.10 o
  -6  10   3      134.84      142.02      5.87 o
  -5  10   3       32.55       31.52      4.97 o
  -4  10   3       81.23       78.51      5.73 o
  -3  10   3      181.10      181.28      8.51 o
  -2  10   3      763.34      720.97     23.88 o
  -1  10   3        0.83       -2.23      2.23 o
   0  10   3       72.73       72.12      5.27 o
   1  10   3      716.65      729.27     12.18 o
   2  10   3      319.57      299.66      8.07 o
   3  10   3      356.47      319.55     10.72 o
   4  10   3      148.95      138.45      9.17 o
   5  10   3       22.16       19.29      4.39 o
   6  10   3      109.11      121.12      7.45 o
  -6  11   3       13.57       16.43      1.97 o
  -5  11   3       61.12       72.34      4.52 o
  -4  11   3       45.10       55.44      3.69 o
  -3  11   3       78.15       80.72      4.51 o
  -2  11   3       85.78       87.02      5.55 o
  -1  11   3      124.86      124.26      7.02 o
   0  11   3      151.93      152.83      7.83 o
   1  11   3      465.50      421.99      9.57 o
   2  11   3      104.25      112.47      5.12 o
   3  11   3       44.25       40.81      4.27 o
   4  11   3       11.06        6.15      2.23 o
   5  11   3        5.62        5.92      2.67 o
   6  11   3        0.05       -1.18      3.82 o
  -5  12   3        8.72        6.97      1.59 o
  -4  12   3       46.06       49.55      3.26 o
  -3  12   3        5.39        3.73      2.09 o
  -2  12   3      142.52      149.77      5.59 o
  -1  12   3       46.80       49.34      4.87 o
   0  12   3        4.38        5.22      2.23 o
   1  12   3       14.58        9.55      2.47 o
   2  12   3       68.35       75.91      4.14 o
   3  12   3       21.53       19.67      3.21 o
   4  12   3       12.44       14.09      2.61 o
   5  12   3        4.96        2.77      1.62 o
  -5  13   3        4.95        1.34      1.91 o
  -4  13   3       11.89       10.64      2.06 o
  -3  13   3       15.00       12.83      3.15 o
  -2  13   3        4.80        3.63      2.87 o
  -1  13   3       14.64       15.03      2.56 o
   0  13   3        3.84        1.22      3.44 o
   1  13   3        2.13        1.70      2.77 o
   2  13   3        2.11       -0.95      1.81 o
   3  13   3       17.90       15.65      2.43 o
   4  13   3       11.95        7.26      2.29 o
  -3  14   3        1.40       -0.38      2.29 o
  -2  14   3       17.77       15.28      3.82 o
  -1  14   3       10.16       13.47      2.25 o
   0  14   3        1.13       -1.17      1.43 o
   1  14   3       56.41       64.33      4.51 o
   2  14   3       27.69       26.55      4.39 o
   3  14   3        2.34        4.97      2.48 o
  -2  15   3        0.31       -1.91      2.10 o
  -1  15   3       49.72       52.15      4.97 o
   0  15   3        0.34        1.72      1.53 o
   1  15   3       35.06       45.96      3.07 o
   2  15   3        0.60        2.10      1.91 o
  -2 -10   4      245.19      247.01     23.69 o
  -1 -10   4     2197.59     2136.92     65.52 o
   0 -10   4       37.45       40.69      9.17 o
   1 -10   4       23.93       28.66      8.60 o
  -3  -9   4        3.59       -1.72      6.69 o
  -2  -9   4      117.73      113.67     15.66 o
  -1  -9   4      158.74      147.29     17.19 o
   1  -9   4       98.69       98.96     13.56 o
   2  -9   4      162.15      168.30     20.25 o
   3  -9   4       32.07       41.84     13.56 o
  -4  -8   4        4.21      -13.18     13.18 o
  -3  -8   4       26.52       20.25      8.79 o
  -2  -8   4      250.49      225.23     20.82 o
  -1  -8   4      216.68      275.09     21.78 o
   1  -8   4        7.23        1.53      4.20 o
   2  -8   4      334.75      311.77     26.17 o
   3  -8   4      121.45       98.00     17.38 o
   5  -8   4       70.42       65.14      6.50 o
   6  -8   4       38.06       33.62      4.58 o
   7  -8   4       21.18       20.06      3.25 o
  -5  -7   4      281.58      295.15     13.18 o
  -4  -7   4        6.36        5.92      2.39 o
  -3  -7   4       75.47       85.77     14.52 o
  -2  -7   4      277.18      279.68     22.16 o
   1  -7   4      225.42      263.63     19.87 o
   2  -7   4        4.54        7.07      5.35 o
   3  -7   4      241.29      249.87     24.07 o
   4  -7   4      103.90      104.62      7.26 o
   5  -7   4        0.60        1.53      2.48 o
   6  -7   4      100.57      100.29      8.21 o
   7  -7   4        8.88        7.83      2.87 o
  -6  -6   4       68.80       74.50      7.07 o
  -5  -6   4        4.48        5.73      3.25 o
  -4  -6   4       53.43       43.04      4.83 o
  -3  -6   4      122.09      126.08     16.24 o
  -2  -6   4      653.62      591.83     29.04 o
   1  -6   4      730.42      778.85     31.14 o
   2  -6   4      159.79      122.07     14.52 o
   3  -6   4      238.06      249.68     23.31 o
   4  -6   4      100.83      100.17      6.98 o
   5  -6   4       21.20       17.96      4.01 o
   6  -6   4        6.99        5.73      3.25 o
   7  -6   4        2.41        0.00      2.29 o
   8  -6   4       28.29       31.71      3.82 o
  -6  -5   4        2.09        4.39      3.06 o
  -5  -5   4      102.09      110.42      7.68 o
  -4  -5   4        7.63        4.78      4.97 o
  -3  -5   4      252.68      272.80     21.01 o
  -2  -5   4       93.73      108.51     11.65 o
   1  -5   4      443.03      473.77     22.16 o
   2  -5   4      643.11      638.06     29.99 o
   3  -5   4      369.16      422.95     28.46 o
   4  -5   4       11.88       14.14      7.45 o
   5  -5   4       29.68       30.07      4.70 o
   6  -5   4        8.83        7.45      3.63 o
   7  -5   4       46.16       45.28      5.92 o
   8  -5   4       13.33       18.34      3.44 o
  -7  -4   4       17.16       10.32      3.44 o
  -6  -4   4       34.84       29.80      5.35 o
  -5  -4   4       74.87       77.73      5.27 o
  -4  -4   4      103.81       79.66     12.80 o
  -3  -4   4      211.23      216.44     17.19 o
  -2  -4   4      431.80      438.43     20.44 o
   1  -4   4     1692.94     1556.36     35.72 o
   2  -4   4     1148.41     1154.42     37.25 o
   3  -4   4      423.29      396.97     25.79 o
   4  -4   4       28.73       20.25      8.02 o
   5  -4   4       93.74       97.69      7.62 o
   6  -4   4       16.88       18.34      4.20 o
   7  -4   4        7.21        6.88      3.44 o
   8  -4   4       21.43       25.22      4.39 o
  -7  -3   4       20.07       21.78      4.39 o
  -6  -3   4        9.59        7.59      2.38 o
  -5  -3   4      100.78      107.09      5.16 o
  -4  -3   4       95.95      104.50     13.56 o
  -3  -3   4       38.71       33.43      6.88 o
  -2  -3   4      425.62      394.68     17.77 o
  -1  -3   4     1605.28     1622.46     28.46 o
   1  -3   4      287.42      292.47     13.95 o
   2  -3   4     1116.17     1196.26     35.34 o
   3  -3   4      209.11      219.88     18.34 o
   4  -3   4       73.89       68.01     12.23 o
   5  -3   4       29.94       30.64      4.65 o
   6  -3   4      124.72      121.12      9.93 o
   7  -3   4       42.58       34.58      5.73 o
   8  -3   4       26.80       22.73      4.39 o
  -7  -2   4        5.52        2.43      1.82 o
  -6  -2   4        7.75       10.72      1.84 o
  -5  -2   4       23.39       24.45      3.55 o
  -4  -2   4      100.95      107.55     12.61 o
  -3  -2   4      594.25      558.01     24.26 o
  -2  -2   4      409.28      360.10     15.47 o
  -1  -2   4      369.49      350.55     11.08 o
   1  -2   4      690.34      724.40     19.68 o
   2  -2   4      254.59      264.97     15.47 o
   3  -2   4     1023.69      998.92     36.68 o
   4  -2   4      223.94      207.46     19.87 o
   5  -2   4      399.19      392.67     14.33 o
   6  -2   4       92.11       93.41      6.69 o
   7  -2   4       57.86       46.42      6.50 o
   8  -2   4        1.31       -1.53      2.29 o
  -7  -1   4       26.88       23.81      2.59 o
  -6  -1   4       46.52       39.34      3.56 o
  -5  -1   4      178.07      153.78     16.62 o
  -4  -1   4     2120.91     1984.47     51.58 o
  -3  -1   4     2635.82     2566.75     49.48 o
  -2  -1   4     9908.97     9376.57     74.12 o
  -1  -1   4    14413.17    14277.74     45.12 o
   0  -1   4     3025.92     2989.89     20.63 o
   1  -1   4      878.76      880.67     20.06 o
   2  -1   4     5182.89     4927.56     63.61 o
   3  -1   4      955.06      820.11     32.09 o
   4  -1   4      730.22      698.81     34.77 o
   5  -1   4       40.92       41.88      3.35 o
   6  -1   4      101.61      105.81      5.54 o
   7  -1   4       24.67       20.63      4.39 o
   8  -1   4       17.43       18.34      4.01 o
  -8   0   4        1.31        3.25      2.67 o
  -7   0   4        0.88        0.83      1.41 o
  -6   0   4        6.08        6.81      1.61 o
  -5   0   4      459.68      440.53     27.13 o
  -4   0   4     3336.84     3102.41     62.47 o
  -3   0   4     2345.74     2344.57     46.04 o
  -1   0   4     3602.28     3545.67     22.44 o
   0   0   4     1837.43     1922.58     19.87 o
   1   0   4       96.77      111.21      4.49 o
   2   0   4        0.09       -3.06      3.06 o
   3   0   4      348.13      322.66     19.68 o
   4   0   4        8.31        0.76      3.63 o
   5   0   4       54.02       52.15     11.08 o
   6   0   4      246.19      253.94      9.65 o
   7   0   4        4.51        4.97      3.34 o
   8   0   4        2.92        4.97      2.87 o
  -8   1   4       13.80       14.14      3.44 o
  -7   1   4       26.85       21.96      3.23 o
  -6   1   4       46.55       41.28      2.95 o
  -5   1   4      178.70      192.18     17.38 o
  -4   1   4     2122.24     2036.62     51.20 o
  -3   1   4     2637.01     2538.09     49.86 o
  -2   1   4     9905.54     9340.27     80.23 o
  -1   1   4    14414.10    14398.88     77.75 o
   0   1   4     3024.61     3026.38     30.57 o
   1   1   4      880.84      868.43     13.19 o
   2   1   4     5181.82     4890.30     59.41 o
   3   1   4      956.32      809.61     30.18 o
   4   1   4      729.97      717.53     33.43 o
   5   1   4       40.75       46.61      5.16 o
   6   1   4      101.70      102.43      5.59 o
   7   1   4       24.71       21.21      2.83 o
  -8   2   4        2.32        1.72      2.48 o
  -7   2   4        5.51        5.18      2.96 o
  -6   2   4        7.77        8.60      1.73 o
  -5   2   4       23.46       23.91      2.83 o
  -4   2   4      100.97       92.27     11.08 o
  -3   2   4      594.16      581.13     23.69 o
  -2   2   4      409.84      392.96     16.43 o
  -1   2   4      370.26      338.70     12.80 o
   0   2   4      211.13      208.61      9.55 o
   1   2   4      691.00      707.98     20.63 o
   4   2   4      223.93      223.70     14.71 o
   5   2   4      399.33      409.21     16.24 o
   6   2   4       92.16       89.21      7.64 o
   7   2   4       57.84       49.48      5.73 o
  -8   3   4       22.15       20.82      3.82 o
  -7   3   4       20.03       22.86      3.16 o
  -6   3   4        9.74        9.07      2.50 o
  -5   3   4      100.77       98.91      5.11 o
  -4   3   4       96.14      110.04     11.84 o
  -3   3   4       38.65       28.85      5.92 o
  -2   3   4      425.58      426.01     17.58 o
  -1   3   4     1605.98     1506.50     28.66 o
   0   3   4      185.60      178.24     10.12 o
   1   3   4      287.23      268.40     14.14 o
   2   3   4     1117.07     1283.95     16.24 o
   3   3   4      209.71      252.74     11.27 o
   5   3   4       30.01       30.10      3.10 o
   6   3   4      124.97      113.47      8.41 o
   7   3   4       42.69       36.49      5.16 o
   8   3   4       26.79       31.33      4.20 o
  -8   4   4        2.62        0.38      2.10 o
  -7   4   4       17.15       16.82      2.90 o
  -6   4   4       34.98       34.33      3.78 o
  -5   4   4       74.69       73.80      4.52 o
  -4   4   4      103.44      100.68     11.27 o
  -3   4   4      211.81      235.93     15.47 o
  -2   4   4      432.28      409.96     17.96 o
  -1   4   4     9352.91     9064.42     77.94 o
   0   4   4      459.52      434.41     17.96 o
   1   4   4     1694.37     1513.04     31.04 o
   5   4   4       93.75       95.16      5.13 o
   6   4   4       17.02       15.09      3.63 o
   7   4   4        7.22        8.79      3.25 o
   8   4   4       21.43       25.41      3.63 o
  -8   5   4        0.17       -0.76      1.91 o
  -7   5   4       16.25       17.09      4.68 o
  -6   5   4        2.07        1.78      1.82 o
  -5   5   4      102.37      103.82      5.55 o
  -4   5   4        7.69       20.25      6.50 o
  -3   5   4      252.89      285.02     17.19 o
  -2   5   4       93.48      104.69      9.74 o
  -1   5   4      216.07      250.83     14.52 o
   0   5   4      651.22      595.65     23.50 o
   1   5   4      443.23      488.48     22.92 o
   5   5   4       29.43       29.42      4.58 o
   6   5   4        8.90        6.30      2.67 o
   7   5   4       46.17       48.52      5.35 o
   8   5   4       13.33       15.28      2.87 o
  -8   6   4        6.69        6.30      2.48 o
  -7   6   4        9.51       10.50      3.06 o
  -6   6   4       68.94       63.59      7.64 o
  -5   6   4        4.53        3.46      2.39 o
  -4   6   4       53.70       46.04      5.92 o
  -3   6   4      121.93      133.92     12.61 o
  -2   6   4      654.03      629.84     25.03 o
  -1   6   4      118.89      176.33     13.37 o
   0   6   4     1915.10     2008.92     46.23 o
   1   6   4      731.36      785.15     31.71 o
   4   6   4      100.73      109.08      8.79 o
   5   6   4       21.39       24.14      3.37 o
   6   6   4        6.93        7.68      2.25 o
   7   6   4        2.42        8.60      2.87 o
   8   6   4       28.26       29.99      3.25 o
  -8   7   4        0.04        0.00      1.53 o
  -7   7   4       11.20        9.55      3.25 o
  -6   7   4       21.49       18.72      4.58 o
  -5   7   4      281.82      245.86     14.14 o
  -4   7   4        6.40        8.98      2.87 o
  -3   7   4       75.32       79.09     10.89 o
  -2   7   4      277.28      302.41     18.91 o
  -1   7   4       21.43       18.15      5.16 o
   0   7   4      219.51      222.36     16.62 o
   1   7   4      225.39      268.79     20.06 o
   3   7   4      240.45      250.26     12.61 o
   4   7   4      103.97      106.45      6.01 o
   5   7   4        0.59        2.92      2.01 o
   6   7   4      100.58      106.35      5.67 o
   7   7   4        8.85        8.98      2.29 o
  -7   8   4        0.02        1.01      1.68 o
  -6   8   4        2.95       -0.76      2.67 o
  -5   8   4        8.20        5.35      3.63 o
  -4   8   4        4.20        1.72      2.67 o
  -3   8   4       26.51       28.46      4.97 o
  -2   8   4      250.29      234.40     18.34 o
  -1   8   4      216.58      260.57     18.91 o
   0   8   4       46.14       41.65      8.02 o
   1   8   4        7.19       13.95      6.69 o
   2   8   4      334.26      336.52     12.23 o
   3   8   4      121.66      117.76      6.59 o
   4   8   4      159.18      154.91      7.51 o
   5   8   4       70.39       67.24      7.07 o
   6   8   4       38.09       45.78      3.75 o
   7   8   4       21.19       23.69      3.63 o
  -7   9   4        5.36        9.79      4.78 o
  -6   9   4       10.70        8.41      3.06 o
  -5   9   4       55.00       51.01      6.69 o
  -4   9   4       95.54       94.46     11.94 o
  -3   9   4        3.59       -2.29      2.48 o
  -2   9   4      117.56      118.44      9.36 o
  -1   9   4      158.78      166.02      6.50 o
   0   9   4       29.36       28.82      2.98 o
   1   9   4       98.69       92.60      5.37 o
   2   9   4      162.42      148.13      5.53 o
   3   9   4       32.34       28.33      3.78 o
   4   9   4       81.21       73.42      5.55 o
   5   9   4       54.21       54.44      6.30 o
   6   9   4       37.05       34.96      4.78 o
   7   9   4       68.24       78.90      5.35 o
  -7  10   4       11.22       11.46      2.29 o
  -6  10   4       17.95       17.32      2.58 o
  -5  10   4      195.15      186.45     11.46 o
  -4  10   4       14.73       15.37      2.97 o
  -3  10   4      129.68      122.76      7.09 o
  -2  10   4      245.69      229.05     13.56 o
  -1  10   4     2195.34     2142.43     82.72 o
   0  10   4       37.37       36.57      3.99 o
   1  10   4       23.59       25.39      2.88 o
   2  10   4     1244.94     1140.07     20.84 o
   3  10   4      644.27      584.03     14.45 o
   4  10   4       18.12       18.66      4.68 o
   5  10   4       31.75       30.37      4.97 o
   6  10   4       11.68       11.46      3.25 o
  -6  11   4        2.34        4.09      1.51 o
  -5  11   4      119.09      126.56      5.87 o
  -4  11   4       59.60       65.17      3.96 o
  -3  11   4      227.98      222.19      7.20 o
  -2  11   4       11.66        9.73      2.42 o
  -1  11   4     1961.71     1891.36    106.88 o
   0  11   4       34.59       29.70      6.02 o
   1  11   4       96.91       98.13      4.78 o
   2  11   4      115.84      126.56      5.43 o
   3  11   4       36.04       27.76      3.58 o
   4  11   4       80.37       80.26      5.49 o
   5  11   4        5.28        6.11      3.25 o
   6  11   4       26.53       36.68      4.01 o
  -5  12   4        7.49       12.29      2.96 o
  -4  12   4        6.28        8.73      1.79 o
  -3  12   4       91.95       95.80      4.53 o
  -2  12   4       27.10       22.90      3.34 o
  -1  12   4       38.95       37.67      3.91 o
   0  12   4        0.03        0.42      1.93 o
   1  12   4       82.64       71.41      5.40 o
   2  12   4       36.47       41.90      3.11 o
   3  12   4       10.01        7.34      2.36 o
   4  12   4        2.57        0.39      1.96 o
   5  12   4       28.08       29.42      3.82 o
  -5  13   4        7.65        7.83      1.91 o
  -4  13   4        1.28        0.75      1.41 o
  -3  13   4       11.32       11.28      1.76 o
  -2  13   4        5.94        4.78      1.83 o
  -1  13   4       48.20       37.79      3.70 o
   0  13   4        0.27        2.56      2.77 o
   1  13   4       12.43       13.05      2.56 o
   2  13   4       13.24       10.77      2.25 o
   3  13   4        1.93        3.09      1.60 o
   4  13   4        1.44        1.15      2.10 o
  -3  14   4        7.35       10.70      2.87 o
  -2  14   4       60.54       57.50      6.11 o
  -1  14   4        1.92        5.73      2.67 o
   0  14   4       14.54       17.11      2.61 o
   1  14   4       24.46       33.84      3.29 o
   2  14   4       86.31       98.19      7.83 o
   3  14   4        4.75        5.16      2.48 o
  -2  15   4        3.68        9.36      2.67 o
  -1  15   4       83.61      111.18      7.07 o
   0  15   4        1.16       -1.19      1.24 o
   1  15   4        3.71        4.78      1.41 o
  -1 -10   5      729.84      715.04     38.02 o
   0 -10   5       36.11       36.49     10.32 o
   1 -10   5      343.31      326.86     27.13 o
  -3  -9   5       27.39      -10.70     10.70 o
  -2  -9   5      189.53      169.83     19.49 o
  -1  -9   5      803.72      807.12     38.78 o
   1  -9   5      101.33       98.19     14.52 o
   2  -9   5     1254.69     1137.23     51.77 o
  -4  -8   5      104.36      100.68     19.87 o
  -3  -8   5       10.99       20.44      7.26 o
  -2  -8   5        4.72        0.57      5.35 o
  -1  -8   5      256.03      233.25     19.49 o
   1  -8   5       29.23       34.58      8.21 o
   2  -8   5       53.46       54.25     12.42 o
   3  -8   5       71.51       81.19     15.28 o
   5  -8   5      162.90      164.10      9.74 o
   6  -8   5       12.62       17.58      3.63 o
   7  -8   5        3.97        5.16      2.29 o
  -5  -7   5        4.84        5.35      2.48 o
  -4  -7   5      183.43      208.35      9.24 o
  -3  -7   5      185.83      210.90     21.01 o
  -2  -7   5       55.07       48.90      9.17 o
   1  -7   5       66.62       77.37     10.89 o
   2  -7   5      156.95      175.18     18.53 o
   3  -7   5       54.35       49.10     11.27 o
   4  -7   5      243.20      254.68     10.96 o
   5  -7   5       48.27       43.17      5.54 o
   6  -7   5       81.64       76.22      7.07 o
   7  -7   5       61.13       64.57      5.73 o
  -6  -6   5        0.23        2.10      3.06 o
  -5  -6   5      254.20      268.98     11.60 o
  -4  -6   5      444.83      511.21     28.66 o
  -3  -6   5      461.94      484.85     29.23 o
  -2  -6   5      269.03      294.38     20.44 o
   1  -6   5       41.16       48.14      8.21 o
   2  -6   5       68.07       79.66     11.65 o
   3  -6   5        3.63       -3.82      4.39 o
   4  -6   5      105.31      108.08      7.31 o
   5  -6   5       19.79       17.77      3.82 o
   6  -6   5       46.20       52.34      6.11 o
   7  -6   5      111.65      110.42      8.21 o
   8  -6   5       20.06       24.45      3.44 o
  -6  -5   5        4.46        4.20      2.87 o
  -5  -5   5      196.73      201.51     10.60 o
  -4  -5   5      225.15      253.31     22.73 o
  -3  -5   5       97.58      123.41     13.95 o
  -2  -5   5      743.05      813.24     30.37 o
   1  -5   5     1249.46     1285.86     36.68 o
   2  -5   5     1282.45     1392.26     44.70 o
   3  -5   5     1015.48      992.43     43.94 o
   4  -5   5       44.22       33.05     10.32 o
   5  -5   5      156.98      149.80      9.26 o
   6  -5   5       45.19       44.32      6.30 o
   7  -5   5       35.16       36.68      5.54 o
   8  -5   5       33.58       38.40      4.39 o
  -6  -4   5        9.02        9.74      3.44 o
  -5  -4   5      104.89      110.75      7.33 o
  -4  -4   5       85.05      100.48     14.14 o
  -3  -4   5      219.49      230.77     17.58 o
  -2  -4   5      176.36      168.87     12.80 o
   1  -4   5      262.19      263.06     15.09 o
   2  -4   5     3440.48     3655.45     67.44 o
   3  -4   5       42.13       44.13      9.17 o
   4  -4   5      279.18      271.08     25.22 o
   5  -4   5       16.37       11.70      3.39 o
   6  -4   5       62.93       51.96      6.69 o
   7  -4   5       47.80       44.32      6.11 o
   8  -4   5       10.89       14.52      3.63 o
  -7  -3   5        7.58        3.06      2.48 o
  -6  -3   5        5.50        4.64      1.56 o
  -5  -3   5       48.46       45.97      3.51 o
  -4  -3   5       15.13       16.62      6.69 o
  -3  -3   5      102.80      121.12     12.04 o
  -2  -3   5       11.17       10.12      3.44 o
  -1  -3   5      475.81      468.99     15.09 o
   1  -3   5      142.78      142.89     10.12 o
   2  -3   5     1527.43     1535.73     40.31 o
   3  -3   5      102.98      105.83     13.18 o
   4  -3   5       44.62       41.45     10.70 o
   5  -3   5      134.79      133.38      8.61 o
   6  -3   5      130.63      127.80     10.32 o
   7  -3   5       58.79       55.78      7.07 o
   8  -3   5       19.75       20.63      3.82 o
  -7  -2   5        4.49        2.87      1.71 o
  -6  -2   5        3.56        2.51      2.86 o
  -5  -2   5        0.70        2.67      1.66 o
  -4  -2   5      107.66       99.91     12.04 o
  -3  -2   5       35.02       29.04      5.92 o
  -2  -2   5      259.41      262.86     12.99 o
  -1  -2   5       70.73       62.85      4.78 o
   1  -2   5      224.56      222.75     11.46 o
   2  -2   5      423.22      389.52     19.10 o
   3  -2   5      100.21      109.46     12.42 o
   4  -2   5      463.94      479.69     29.99 o
   5  -2   5      235.34      266.19     15.46 o
   6  -2   5       12.32       13.37      3.82 o
   7  -2   5       69.05       62.47      7.26 o
   8  -2   5        2.79        1.15      2.29 o
  -7  -1   5        0.10       -1.55      1.96 o
  -6  -1   5       90.32       86.36      4.06 o
  -5  -1   5       11.59       10.12      5.54 o
  -4  -1   5     1255.75     1197.98     39.16 o
  -3  -1   5     1949.51     1959.83     43.17 o
  -2  -1   5     4100.06     4225.95     59.70 o
  -1  -1   5    12389.46    12167.69     42.88 o
   0  -1   5      396.56      422.52      6.28 o
   1  -1   5       89.99      131.05      8.21 o
   2  -1   5     1317.04     1129.68     22.06 o
   3  -1   5      293.80      266.49     18.72 o
   4  -1   5       12.58       22.54      7.07 o
   5  -1   5       78.22       83.84      4.61 o
   6  -1   5      188.28      194.32      8.23 o
   7  -1   5       19.48       21.01      4.58 o
   8  -1   5       10.43       11.84      3.25 o
  -8   0   5       14.14       14.71      3.25 o
  -7   0   5       65.81       67.22      4.92 o
  -6   0   5      215.67      222.62      7.78 o
  -5   0   5      443.22      415.69     26.74 o
  -4   0   5      109.62      116.53     12.99 o
  -3   0   5       59.64       52.15      7.26 o
  -2   0   5     9819.63     9525.00     70.11 o
  -1   0   5    12207.29    11793.73     74.31 o
   0   0   5        2.02        4.20      1.72 o
   1   0   5        0.42        7.12      1.65 o
   2   0   5      137.74      149.01     11.08 o
   3   0   5      908.13      839.22     31.52 o
   4   0   5       17.54       26.74      8.02 o
   5   0   5       15.06       15.75      2.42 o
   6   0   5        1.68        2.48      1.89 o
   7   0   5       39.18       32.61      3.64 o
   8   0   5        1.08        1.91      2.29 o
  -8   1   5        5.55        3.63      2.48 o
  -7   1   5        0.10       -1.12      2.01 o
  -6   1   5       90.26       83.72      4.40 o
  -5   1   5       11.69        8.44      2.69 o
  -4   1   5     1256.14     1185.95     39.93 o
  -3   1   5     1950.11     1982.37     45.08 o
  -2   1   5     4097.07     4130.94     54.44 o
  -1   1   5    12391.82    12190.71     76.22 o
   0   1   5      394.61      408.43     12.42 o
   1   1   5       90.00      118.25      7.64 o
   2   1   5     1318.54     1122.52     28.66 o
   3   1   5      294.56      287.82     11.37 o
   4   1   5       12.64       13.18      6.30 o
   5   1   5       78.06       83.48      6.50 o
   6   1   5      188.07      193.59      7.69 o
   7   1   5       19.47       18.00      2.75 o
  -8   2   5        1.07        0.57      2.29 o
  -7   2   5        4.50        4.32      2.20 o
  -6   2   5        3.56        6.99      4.66 o
  -5   2   5        0.70       -0.78      4.87 o
  -4   2   5      107.59      114.43     12.61 o
  -3   2   5       35.05       38.78      6.69 o
  -2   2   5      259.47      264.20     13.95 o
  -1   2   5       70.35       59.60      6.11 o
   0   2   5     1585.18     1639.84     28.27 o
   1   2   5      224.29      211.67     11.84 o
   3   2   5      100.31      142.89     10.32 o
   5   2   5      235.79      245.29     11.08 o
   6   2   5       12.37       12.61      3.25 o
   7   2   5       69.20       60.94      6.30 o
  -8   3   5        6.59        4.78      2.87 o
  -7   3   5        7.57        4.01      3.44 o
  -6   3   5        5.48        3.24      2.06 o
  -5   3   5       48.10       48.29      3.75 o
  -4   3   5       15.10       15.09      5.54 o
  -3   3   5      103.04      110.42     10.89 o
  -2   3   5       11.15        9.74      3.44 o
  -1   3   5      476.45      454.09     16.81 o
   0   3   5      197.45      227.14     12.04 o
   1   3   5      142.81      149.58     11.08 o
   5   3   5      134.67      135.44      8.41 o
   6   3   5      130.64      126.27      8.79 o
   7   3   5       59.11       49.86      5.73 o
  -8   4   5       14.29       12.04      3.25 o
  -7   4   5        6.40        6.46      2.23 o
  -6   4   5        8.97        7.37      2.36 o
  -5   4   5      105.17      101.35      5.31 o
  -4   4   5       85.54      107.93     12.61 o
  -3   4   5      218.88      207.27     14.90 o
  -2   4   5      175.84      169.45     12.23 o
  -1   4   5      695.98      685.62     22.54 o
   0   4   5     4153.68     3791.09     55.21 o
   1   4   5      262.22      272.22     16.43 o
   2   4   5     3441.06     3635.97     68.39 o
   5   4   5       16.39       16.24      3.25 o
   6   4   5       62.99       56.74      6.11 o
   7   4   5       47.85       49.48      5.54 o
  -8   5   5        9.53        8.21      2.87 o
  -7   5   5        1.65        0.90      1.88 o
  -6   5   5        4.44        5.59      3.44 o
  -5   5   5      196.74      200.51      9.26 o
  -4   5   5      225.33      256.56     18.53 o
  -3   5   5       97.55       98.96     10.70 o
  -2   5   5      744.10      815.53     27.89 o
  -1   5   5     4299.72     4464.10     62.09 o
   0   5   5      783.35      813.81     27.70 o
   1   5   5     1249.02     1363.61     39.16 o
   2   5   5     1282.14     1408.88     45.85 o
   5   5   5      157.24      157.98     10.98 o
   6   5   5       45.24       40.69      5.35 o
   7   5   5       35.23       37.25      4.78 o
  -8   6   5        7.39        5.54      2.29 o
  -7   6   5       16.55       16.29      2.70 o
  -6   6   5        0.22        1.03      1.65 o
  -5   6   5      254.15      247.39      9.43 o
  -4   6   5      445.42      462.02     12.14 o
  -3   6   5      461.89      483.32     24.45 o
  -2   6   5      268.60      306.23     18.34 o
  -1   6   5     7571.88     7278.24     88.45 o
   0   6   5      186.23      160.47     14.14 o
   1   6   5       41.10       44.32      8.41 o
   4   6   5      105.33      109.56      8.21 o
   5   6   5       19.84       21.82      2.96 o
   6   6   5       46.15       52.39      4.12 o
   7   6   5      111.68      113.86      7.26 o
  -8   7   5        1.76        0.57      1.53 o
  -7   7   5       28.86       34.89      5.64 o
  -6   7   5       48.09       48.50      4.87 o
  -5   7   5        4.88        6.34      2.15 o
  -4   7   5      183.20      181.29     11.84 o
  -3   7   5      185.58      217.02     17.38 o
  -2   7   5       55.16       59.98      8.60 o
  -1   7   5      167.23      135.44     13.37 o
   0   7   5      337.28      366.02     22.16 o
   1   7   5       66.46       72.40     11.08 o
   3   7   5       54.68       49.26      4.08 o
   4   7   5      242.82      256.60      9.33 o
   5   7   5       48.46       48.33      6.11 o
   6   7   5       81.51       79.22      4.86 o
   7   7   5       61.14       70.28      3.83 o
  -7   8   5        1.17       -0.22      1.68 o
  -6   8   5       28.84       25.41      5.16 o
  -5   8   5        0.71        4.01      3.44 o
  -4   8   5      104.33       98.19      8.98 o
  -3   8   5       10.90       14.14      3.56 o
  -2   8   5        4.71        6.91      5.35 o
  -1   8   5      255.93      222.94     18.53 o
   0   8   5       49.17       44.70      8.79 o
   1   8   5       29.32       22.16      8.21 o
   2   8   5       53.39       49.47      4.05 o
   3   8   5       71.65       68.52      4.93 o
   4   8   5        6.22        5.41      2.23 o
   5   8   5      162.64      158.37     10.12 o
   6   8   5       12.60       13.95      3.82 o
   7   8   5        3.95        4.97      2.48 o
  -7   9   5       32.58       35.83      2.84 o
  -6   9   5       44.55       43.36      5.73 o
  -5   9   5       61.31       58.46      7.26 o
  -4   9   5       87.30       93.41     11.37 o
  -3   9   5       27.53       25.60      4.97 o
  -2   9   5      189.62      198.44     15.19 o
  -1   9   5      804.62      794.12     33.18 o
   0   9   5       71.97       64.03      4.39 o
   1   9   5      101.18       96.11      4.20 o
   2   9   5     1254.69     1172.19     29.63 o
   3   9   5      778.71      717.75     15.75 o
   4   9   5       61.84       60.13      5.11 o
   5   9   5       41.93       42.98      5.73 o
   6   9   5       47.01       55.97      5.73 o
   7   9   5       90.00      105.26      5.92 o
  -6  10   5       21.11       25.69      2.90 o
  -5  10   5      138.85      133.34      9.74 o
  -4  10   5       61.57       73.05      9.17 o
  -3  10   5       29.00       29.99      5.54 o
  -2  10   5      117.95      120.16     10.12 o
  -1  10   5      728.06      700.91     22.73 o
   0  10   5       36.68       46.56      4.09 o
   1  10   5      342.63      307.19      9.86 o
   2  10   5      200.88      177.76      6.39 o
   3  10   5       67.56       60.83      5.03 o
   4  10   5      105.54       93.71      6.14 o
   5  10   5       18.85       18.15      4.20 o
   6  10   5        2.12        1.43      1.76 o
  -6  11   5       13.70       17.62      2.15 o
  -5  11   5       23.93       26.56      3.11 o
  -4  11   5       58.93       66.37      4.06 o
  -3  11   5      140.40      144.50      7.63 o
  -2  11   5      227.36      248.83      8.90 o
  -1  11   5      269.58      273.35     10.12 o
   0  11   5      308.98      305.32     10.80 o
   1  11   5       77.56       68.86      5.32 o
   2  11   5        1.44        0.21      2.20 o
   3  11   5        6.10        8.21      2.57 o
   4  11   5      140.33      131.31      6.74 o
   5  11   5        4.72        4.97      3.06 o
   6  11   5        7.64       10.12      2.67 o
  -5  12   5       59.68       65.84      5.44 o
  -4  12   5       88.56      103.48      4.36 o
  -3  12   5        1.28        1.63      1.92 o
  -2  12   5        2.11        2.29      2.67 o
  -1  12   5       12.42       10.24      2.42 o
   0  12   5      150.83      148.66      7.70 o
   1  12   5        8.27        8.93      2.42 o
   2  12   5       44.91       46.71      3.27 o
   3  12   5       27.97       28.90      3.34 o
   4  12   5       16.86       19.76      2.69 o
   5  12   5        4.61        6.30      2.67 o
  -4  13   5        0.32        3.02      1.93 o
  -3  13   5        4.41        6.01      1.82 o
  -2  13   5        0.41       -1.65      1.65 o
  -1  13   5       16.94       20.46      6.30 o
   0  13   5        3.14        2.77      1.68 o
   1  13   5        6.05        7.68      5.35 o
   2  13   5       24.71       24.75      3.12 o
   3  13   5        3.71        4.97      1.74 o
   4  13   5        5.79        7.26      2.29 o
  -3  14   5        2.00        7.83      2.48 o
  -2  14   5       25.87       26.17      4.20 o
  -1  14   5       31.92       38.97      5.16 o
   0  14   5        7.18       13.84      2.50 o
   1  14   5       10.10        6.71      2.67 o
   2  14   5        6.78       12.30      4.97 o
  -2  15   5        5.39        4.78      2.10 o
  -1  15   5       20.79       28.46      3.82 o
   0  15   5        6.59        9.78      1.41 o
   1  15   5       13.14       13.85      2.29 o
  -1 -10   6      206.64      189.12     19.68 o
   0 -10   6      860.94      779.42     38.78 o
   1 -10   6      129.77       99.91     15.47 o
  -3  -9   6      166.70      160.09     21.01 o
  -2  -9   6        2.40       17.19      7.07 o
  -1  -9   6       72.77       95.14     13.56 o
   1  -9   6      285.99      272.22     22.92 o
   2  -9   6      325.13      341.19     29.99 o
  -3  -8   6       25.09       21.97      8.41 o
  -2  -8   6       37.93       26.17      9.17 o
  -1  -8   6       58.18       44.89      9.74 o
   1  -8   6       42.85       29.80      7.26 o
   2  -8   6       45.92       43.56     10.70 o
   3  -8   6      102.23      118.44     18.72 o
   5  -8   6       43.96       36.49      5.16 o
   6  -8   6       23.89       20.63      3.82 o
   7  -8   6       63.05       71.26      5.16 o
  -4  -7   6       54.28       47.38     11.27 o
  -3  -7   6      233.80      275.66     23.69 o
  -2  -7   6      107.35       97.62     12.99 o
  -1  -7   6      343.82      406.33     23.88 o
   1  -7   6      240.89      247.39     19.29 o
   2  -7   6      234.20      214.53     20.82 o
   3  -7   6        7.30       10.12      8.41 o
   4  -7   6       45.40       42.21      9.93 o
   5  -7   6       10.11       10.70      3.44 o
   6  -7   6       77.21       78.71      7.26 o
   7  -7   6       35.68       37.06      4.58 o
  -5  -6   6       21.01       18.15      3.82 o
  -4  -6   6       16.88       16.85      5.44 o
  -3  -6   6       13.61       21.59      7.45 o
  -2  -6   6      713.32      817.44     33.43 o
   1  -6   6       89.65      105.64     11.84 o
   2  -6   6      222.09      231.73     19.68 o
   3  -6   6       41.43       37.44      9.93 o
   4  -6   6      148.14      146.71      8.51 o
   5  -6   6       20.61       26.55      4.78 o
   6  -6   6        8.12       11.08      3.63 o
   7  -6   6       18.67       18.72      4.20 o
   8  -6   6        4.70        4.20      2.10 o
  -6  -5   6       15.66       15.09      4.01 o
  -5  -5   6       52.23       49.97      5.28 o
  -3  -5   6      353.37      395.06     24.45 o
  -2  -5   6      468.66      538.91     24.64 o
   1  -5   6      138.52      145.95     12.80 o
   2  -5   6      107.01      136.40     14.52 o
   3  -5   6       27.67       20.82      8.60 o
   4  -5   6       26.61       28.22      5.54 o
   5  -5   6       48.68       48.96      5.82 o
   6  -5   6       84.32       77.37      8.02 o
   7  -5   6       32.49       35.34      5.54 o
   8  -5   6       37.10       43.56      4.78 o
  -6  -4   6       23.33       21.97      4.58 o
  -5  -4   6       66.38       66.03      8.02 o
  -4  -4   6       72.61       75.65     11.84 o
  -3  -4   6      570.89      543.69     26.17 o
  -2  -4   6      295.34      289.80     16.24 o
  -1  -4   6     4222.15     4536.70     54.83 o
   1  -4   6     1787.56     1914.17     41.07 o
   2  -4   6     1058.29     1100.36     37.82 o
   3  -4   6      685.11      741.22     36.11 o
   4  -4   6      704.36      686.39     39.74 o
   5  -4   6       49.04       48.54      5.58 o
   6  -4   6       30.29       24.45      5.35 o
   7  -4   6       19.07       14.52      4.20 o
   8  -4   6       34.27       37.06      4.78 o
  -6  -3   6       44.50       45.06      3.09 o
  -5  -3   6       45.79       53.66      3.83 o
  -4  -3   6      178.58      181.29     17.00 o
  -3  -3   6       36.39       28.46      6.11 o
  -2  -3   6       24.51       23.88      4.78 o
  -1  -3   6       20.89       23.69      3.63 o
   1  -3   6      367.79      407.67     17.19 o
   2  -3   6      331.59      353.99     19.87 o
   3  -3   6      296.79      307.18     22.16 o
   4  -3   6      206.32      193.33     20.82 o
   5  -3   6      112.17      111.11      8.13 o
   6  -3   6       12.59       10.12      3.82 o
   7  -3   6       20.86       14.52      4.01 o
   8  -3   6        7.69        5.16      2.67 o
  -7  -2   6        8.78       11.65      2.28 o
  -6  -2   6       13.15       13.13      2.12 o
  -5  -2   6      129.63      129.63      5.49 o
  -4  -2   6       20.63       17.00      6.50 o
  -3  -2   6      122.13      132.58     11.27 o
  -2  -2   6      125.08      119.59      8.60 o
  -1  -2   6     1815.31     1844.82     19.65 o
   0  -2   6     5139.91     4959.65     30.57 o
   1  -2   6      547.71      546.93     18.34 o
   2  -2   6      123.38      127.99     11.46 o
   3  -2   6      272.83      286.36     20.63 o
   4  -2   6       44.28       51.96     11.08 o
   5  -2   6       99.45       99.42      5.21 o
   6  -2   6        0.17        3.44      2.87 o
   7  -2   6        7.10        5.73      3.25 o
   8  -2   6        2.03        1.34      2.29 o
  -7  -1   6        4.63        3.78      1.97 o
  -6  -1   6      235.11      219.58      6.30 o
  -5  -1   6      683.73      702.04     18.45 o
  -4  -1   6     3087.70     3129.15     61.32 o
  -3  -1   6      953.07      923.65     28.85 o
  -2  -1   6      437.32      455.44     10.28 o
  -1  -1   6     1027.87     1055.80     10.99 o
   0  -1   6     1761.94     1760.77     18.91 o
   1  -1   6     1633.27     1574.32     28.08 o
   2  -1   6      814.38      741.36     19.68 o
   3  -1   6      138.18      163.14     14.90 o
   4  -1   6       17.08        6.30      4.97 o
   5  -1   6      108.19      108.27      5.22 o
   6  -1   6       46.08       41.81      3.97 o
   7  -1   6        1.39        2.48      2.87 o
   8  -1   6       15.36       16.24      3.63 o
  -8   0   6        0.50        1.34      2.48 o
  -7   0   6      133.82      126.29      6.41 o
  -6   0   6      391.84      388.42      8.27 o
  -5   0   6       45.20       39.88      4.52 o
  -4   0   6    20954.47    19077.62    110.41 o
  -3   0   6     4925.64     4902.94    160.09 o
  -2   0   6      533.90      542.23     16.05 o
  -1   0   6     1047.74      891.18     21.20 o
   0   0   6      168.73       81.95      5.35 o
   1   0   6      387.20      392.04      8.96 o
   2   0   6      235.60      214.32      9.36 o
   3   0   6      103.77      148.37     14.33 o
   4   0   6     2800.32     2818.91     68.01 o
   5   0   6      327.66      320.43      8.64 o
   6   0   6       20.10       16.40      2.80 o
   7   0   6        0.03       -2.87      2.87 o
   8   0   6        6.61        4.01      2.67 o
  -8   1   6        6.46        8.98      2.87 o
  -7   1   6        4.68        1.04      2.06 o
  -6   1   6      235.25      223.70      7.89 o
  -5   1   6      684.56      698.54     15.34 o
  -4   1   6     3087.54     2920.35     63.61 o
  -3   1   6      952.49      971.41     32.48 o
  -2   1   6      437.32      427.73     18.34 o
  -1   1   6     1025.69     1043.24     23.50 o
   0   1   6     1761.87     1744.53     27.32 o
   1   1   6     1632.44     1488.74     28.27 o
   2   1   6      814.10      728.42     23.31 o
   3   1   6      138.66      167.14     15.00 o
   4   1   6       17.09       17.77      5.92 o
   5   1   6      108.26      108.36      5.36 o
   6   1   6       46.24       40.61      3.73 o
   7   1   6        1.42        0.63      1.68 o
  -8   2   6        3.68        3.18      1.82 o
  -7   2   6        8.79       10.73      2.47 o
  -6   2   6       13.17       14.69      2.97 o
  -5   2   6      129.43      128.33      5.72 o
  -4   2   6       20.65       12.04      5.54 o
  -3   2   6      122.43      133.15     12.04 o
  -2   2   6      125.18      128.95     10.51 o
  -1   2   6     1813.18     1874.82     33.24 o
   0   2   6     5140.32     5003.21     51.96 o
   1   2   6      548.40      519.23     19.10 o
   3   2   6      273.21      304.32     16.24 o
   5   2   6       99.39       86.73      6.69 o
   6   2   6        0.16        0.76      1.91 o
   7   2   6        7.02        8.02      3.06 o
  -8   3   6        1.02        2.27      1.68 o
  -7   3   6        0.38        2.87      2.03 o
  -6   3   6       44.46       39.31      4.05 o
  -5   3   6       45.69       49.02      3.81 o
  -4   3   6      178.65      206.13     16.81 o
  -3   3   6       36.33       28.27      6.11 o
  -2   3   6       24.45       34.00      6.11 o
  -1   3   6       20.86       22.54      4.39 o
   0   3   6      703.60      699.57     21.97 o
   1   3   6      367.98      403.47     18.72 o
   2   3   6      331.75      359.91     20.63 o
   5   3   6      112.32      129.90      8.02 o
   6   3   6       12.57       15.86      3.63 o
   7   3   6       20.91       17.77      3.44 o
  -8   4   6       13.86       17.64      2.77 o
  -7   4   6       11.49        9.82      2.50 o
  -6   4   6       23.18       21.78      3.37 o
  -5   4   6       66.38       68.20      6.93 o
  -4   4   6       72.81      100.68     12.61 o
  -3   4   6      571.52      548.65     24.64 o
  -2   4   6      294.56      286.36     16.43 o
  -1   4   6     4219.07     4116.23     57.31 o
   0   4   6      800.40      740.07     25.22 o
   1   4   6     1789.95     1942.25     44.51 o
   2   4   6     1058.05     1088.71     38.40 o
   5   4   6       49.13       67.63      5.92 o
   6   4   6       30.40       29.99      4.58 o
   7   4   6       19.08       18.72      3.82 o
  -8   5   6        4.67        3.44      2.29 o
  -7   5   6        6.27        7.06      2.36 o
  -6   5   6       15.61       13.04      2.90 o
  -5   5   6       52.39       49.29      4.66 o
  -4   5   6        3.33        4.20      2.33 o
  -3   5   6      353.82      401.36     21.97 o
  -2   5   6      468.64      510.25     23.12 o
  -1   5   6      441.94      479.31     21.59 o
   0   5   6       50.38       55.78      8.41 o
   1   5   6      138.40      147.86     13.56 o
   2   5   6      107.46      143.47     15.28 o
   4   5   6       27.15       30.57      4.78 o
   5   5   6       48.67       46.44      3.85 o
   6   5   6       84.10       86.35      7.26 o
   7   5   6       32.45       39.93      4.39 o
  -8   6   6        0.05       -1.53      2.10 o
  -7   6   6       13.46       14.68      2.63 o
  -6   6   6       33.64       31.36      3.71 o
  -5   6   6       21.00       23.75      3.37 o
  -4   6   6       16.84       12.54      2.40 o
  -3   6   6       13.82       13.75      5.54 o
  -2   6   6      711.84      802.16     30.18 o
  -1   6   6      273.64      253.12     17.00 o
   0   6   6     1162.95     1111.44     36.87 o
   1   6   6       89.72      102.59     12.42 o
   2   6   6      222.33      238.41     21.01 o
   4   6   6      148.25      155.25      8.98 o
   5   6   6       20.59       19.68      3.63 o
   6   6   6        8.08        8.75      2.48 o
   7   6   6       18.65       24.16      2.57 o
  -8   7   6       17.12       18.91      2.87 o
  -7   7   6       35.24       36.56     10.51 o
  -6   7   6        8.51        9.57      2.23 o
  -5   7   6       67.09       59.82      8.31 o
  -4   7   6       54.27       46.34      9.93 o
  -3   7   6      233.90      276.05     20.25 o
  -2   7   6      107.55      116.34     12.80 o
  -1   7   6      344.03      380.92     22.54 o
   0   7   6        4.71        6.50      3.44 o
   1   7   6      240.30      258.47     20.82 o
   3   7   6        7.36        7.43      2.11 o
   4   7   6       45.27       45.11      4.24 o
   5   7   6       10.01        9.17      3.63 o
   6   7   6       76.91       76.41      6.69 o
   7   7   6       35.73       38.59      4.39 o
  -7   8   6       15.09       14.90      3.63 o
  -6   8   6        2.99        0.96      2.48 o
  -5   8   6       72.34       59.22      7.45 o
  -4   8   6       99.35       79.85      8.21 o
  -3   8   6       25.09       27.51      4.78 o
  -2   8   6       38.02       41.40      9.93 o
  -1   8   6       58.32       57.88      9.55 o
   0   8   6      568.65      538.72     29.42 o
   1   8   6       42.90       63.42     10.12 o
   2   8   6       45.80       39.73      3.04 o
   3   8   6      102.08       98.91      5.66 o
   4   8   6      324.71      287.04     10.27 o
   5   8   6       43.95       39.54      5.73 o
   6   8   6       23.90       25.79      4.39 o
   7   8   6       63.07       77.75      5.73 o
  -7   9   6       13.38       15.93      2.09 o
  -6   9   6       19.44       17.77      4.01 o
  -5   9   6       23.67       19.68      4.58 o
  -4   9   6        3.39        5.69      4.39 o
  -3   9   6      166.59      182.25     11.84 o
  -2   9   6        2.46        4.76      5.83 o
  -1   9   6       72.66       76.16      6.36 o
   0   9   6       20.31       15.45      2.36 o
   1   9   6      286.56      267.98      6.98 o
   2   9   6      324.28      315.40      8.15 o
   3   9   6      104.29       87.63      5.90 o
   4   9   6       45.95       43.07      4.38 o
   5   9   6      226.50      225.99     11.65 o
   6   9   6       22.10       24.45      4.20 o
   7   9   6        5.13        3.44      2.10 o
  -6  10   6       14.18       16.82      2.57 o
  -5  10   6       37.18       31.71      5.16 o
  -4  10   6      239.09      252.68     17.77 o
  -3  10   6      218.04      236.31     13.95 o
  -2  10   6       22.30       17.96      4.39 o
  -1  10   6      206.43      199.71      7.73 o
   0  10   6      861.04      789.22     19.44 o
   1  10   6      130.51      127.15      5.40 o
   2  10   6      138.77      134.39      5.63 o
   3  10   6       84.45       76.45      6.31 o
   4  10   6       87.49       78.83      5.59 o
   5  10   6       73.03       77.56      6.88 o
   6  10   6        0.12        3.82      2.67 o
  -6  11   6        4.16        3.91      1.47 o
  -5  11   6      150.47      152.14      6.28 o
  -4  11   6       45.98       57.45      5.44 o
  -3  11   6      287.24      277.66     10.33 o
  -2  11   6       27.59       26.26      3.37 o
  -1  11   6        0.42        3.69      1.79 o
   0  11   6      484.06      510.82     13.85 o
   1  11   6        6.65        7.98      6.11 o
   2  11   6      196.58      174.61      6.37 o
   3  11   6       79.94       66.02      3.99 o
   4  11   6       85.41       84.84      6.21 o
   5  11   6        3.84        6.30      2.87 o
   6  11   6        7.95       11.46      2.48 o
  -5  12   6        3.19        6.39      1.68 o
  -4  12   6       32.74       30.96      2.63 o
  -3  12   6       49.54       56.83      3.62 o
  -2  12   6       21.29       16.62      4.39 o
  -1  12   6       70.11       62.72      5.25 o
   0  12   6       69.16       68.88      5.32 o
   1  12   6       23.18       25.89      3.44 o
   2  12   6        1.71        3.55      1.51 o
   3  12   6       65.84       64.40      4.64 o
   4  12   6       13.28        7.07      2.48 o
   5  12   6        1.28       -0.19      1.91 o
  -4  13   6        0.51        0.90      1.52 o
  -3  13   6       21.38       24.12      2.21 o
  -2  13   6        2.74       -0.84      1.59 o
  -1  13   6       17.64       20.82      4.58 o
   0  13   6       51.60       49.43      4.32 o
   1  13   6        1.52        2.87      1.76 o
   2  13   6       12.94       12.59      2.34 o
   3  13   6       27.59       28.94      2.94 o
   4  13   6        2.55        1.15      1.91 o
  -3  14   6       12.60       13.56      2.67 o
  -2  14   6        3.18        4.38      1.47 o
  -1  14   6       11.51       21.80      8.41 o
   0  14   6      192.88      235.06      7.89 o
   1  14   6       25.15       27.36      2.96 o
   2  14   6       13.56       17.88      2.15 o
  -2  15   6        0.35       -1.34      1.72 o
  -1  15   6        2.14       -1.72      1.72 o
   0  15   6        4.40        8.41      2.48 o
   1  15   6        1.33        0.00      1.34 o
  -1 -10   7      315.74      336.03     26.17 o
   0 -10   7      887.31      852.97     40.50 o
  -2  -9   7       89.87      103.35     16.81 o
  -1  -9   7      248.38      251.78     21.20 o
   0  -9   7     1967.76     1784.08     56.36 o
   1  -9   7      401.36      385.89     28.08 o
   2  -9   7       89.17       88.07     14.71 o
  -2  -8   7      223.19      191.03     20.25 o
  -1  -8   7        9.29        2.78      4.49 o
   1  -8   7        8.20        9.55      5.54 o
   2  -8   7       22.12       21.01      8.60 o
   3  -8   7      475.34      497.26     37.06 o
   5  -8   7       16.40       24.07      3.82 o
   6  -8   7       49.07       49.29      5.54 o
   7  -8   7       32.20       35.15      3.63 o
  -3  -7   7      101.11      112.33     16.05 o
  -2  -7   7       52.88       51.96      9.93 o
  -1  -7   7       12.52       15.28      4.78 o
   1  -7   7       32.78       44.70      8.60 o
   2  -7   7       22.96       27.32      8.02 o
   3  -7   7       32.68       24.64      8.60 o
   4  -7   7       13.11       11.39      5.54 o
   5  -7   7      213.77      210.90     11.84 o
   6  -7   7      117.63      124.94      8.79 o
   7  -7   7        6.23        8.60      2.87 o
  -3  -6   7      507.53      544.07     30.57 o
  -2  -6   7      112.20       96.66     11.84 o
  -1  -6   7      372.34      390.28     20.63 o
   1  -6   7       80.56      101.44     12.42 o
   2  -6   7      239.71      262.10     21.78 o
   3  -6   7        6.37       11.27      6.88 o
   4  -6   7      187.07      187.55      9.89 o
   5  -6   7      165.45      152.45     10.70 o
   6  -6   7       89.55       97.05      8.41 o
   7  -6   7        7.84        9.36      3.06 o
   8  -6   7       17.00       20.44      2.87 o
  -5  -5   7       22.52       23.69      4.39 o
  -4  -5   7      280.87      292.69     15.00 o
  -3  -5   7     1075.37     1210.78     41.26 o
  -2  -5   7      363.50      419.51     21.59 o
  -1  -5   7      125.44      154.17     11.65 o
   1  -5   7      456.83      494.40     23.69 o
   2  -5   7      277.98      285.02     21.40 o
   3  -5   7      451.55      438.62     29.99 o
   4  -5   7      121.13      125.96      7.92 o
   5  -5   7      177.22      170.11     10.60 o
   6  -5   7       24.49       21.20      4.78 o
   7  -5   7       32.88       32.67      5.16 o
   8  -5   7       21.62       28.66      3.82 o
  -6  -4   7       32.84       36.30      5.35 o
  -5  -4   7       71.56       75.08      7.07 o
  -4  -4   7       26.02       44.32      8.79 o
  -3  -4   7      245.44      286.17     18.91 o
  -2  -4   7      408.13      384.94     18.53 o
  -1  -4   7      659.54      728.80     21.59 o
   1  -4   7      411.79      422.38     19.87 o
   2  -4   7      224.48      234.40     18.15 o
   3  -4   7      202.61      238.98     20.82 o
   4  -4   7      115.33      119.40     17.58 o
   5  -4   7       40.05       38.71      5.02 o
   6  -4   7        4.14        1.15      2.48 o
   7  -4   7        1.73        0.19      2.48 o
   8  -4   7       42.34       48.14      5.16 o
  -6  -3   7       18.84       23.12      3.11 o
  -5  -3   7      109.56      108.52      5.60 o
  -4  -3   7       24.79       28.27      7.26 o
  -3  -3   7      102.07       74.69      9.55 o
  -2  -3   7        9.15        8.98      3.06 o
  -1  -3   7      108.12      113.09      7.07 o
   0  -3   7     1143.10     1142.20     14.71 o
   1  -3   7        4.11       17.77      4.58 o
   2  -3   7      351.32      350.17     20.44 o
   3  -3   7      694.41      693.27     33.81 o
   4  -3   7       60.75       63.23     12.23 o
   5  -3   7      214.72      204.30     10.86 o
   6  -3   7       21.50       23.88      4.97 o
   7  -3   7        4.03        3.44      2.87 o
   8  -3   7       12.47       15.86      3.25 o
  -7  -2   7        5.01        5.67      2.09 o
  -6  -2   7       28.02       27.81      4.57 o
  -5  -2   7        7.91        6.36      2.20 o
  -4  -2   7       21.93       15.47      5.54 o
  -3  -2   7     1097.62     1142.96     32.48 o
  -2  -2   7      404.39      348.07     14.33 o
  -1  -2   7       89.00       94.86      6.88 o
   0  -2   7     1443.87     1525.78     14.27 o
   1  -2   7      307.87      342.70     11.45 o
   2  -2   7      119.32      103.54     10.51 o
   3  -2   7      187.77      207.85     17.77 o
   4  -2   7      107.81       94.37     14.52 o
   5  -2   7      114.68      108.44      8.06 o
   6  -2   7       37.43       34.00      5.92 o
   7  -2   7        6.63        8.60      3.44 o
   8  -2   7        8.16       13.18      3.63 o
  -7  -1   7        1.09        1.64      2.77 o
  -6  -1   7       68.08       69.27      4.78 o
  -5  -1   7       74.95       80.08      4.42 o
  -4  -1   7     2072.86     2139.40     49.29 o
  -3  -1   7      768.71      714.28     24.26 o
  -2  -1   7      569.12      595.62     12.21 o
  -1  -1   7     1828.66     1782.76     22.95 o
   0  -1   7     5958.90     5782.98     44.42 o
   1  -1   7      732.36      740.11     12.99 o
   2  -1   7      309.38      329.06     12.49 o
   3  -1   7      155.70      170.59     15.47 o
   4  -1   7     1236.50     1283.37     47.76 o
   5  -1   7       97.04       96.05      5.08 o
   6  -1   7       20.30       20.82      4.58 o
   7  -1   7        9.37       11.46      3.82 o
   8  -1   7        2.14        3.06      2.48 o
  -8   0   7        1.56       -1.34      2.10 o
  -7   0   7       78.62       73.01      5.05 o
  -6   0   7       35.23       38.58      3.75 o
  -5   0   7       11.88       11.30      2.35 o
  -4   0   7       97.58      116.34     14.90 o
  -3   0   7     3134.42     3087.89     59.03 o
  -2   0   7       86.92       66.48      7.83 o
  -1   0   7       17.84       17.96      3.63 o
   0   0   7       29.73       28.46      3.63 o
   1   0   7     1038.42      985.66     14.59 o
   2   0   7      132.14      125.53      7.56 o
   3   0   7      816.31      821.91     65.81 o
   4   0   7       15.34       22.92      6.50 o
   5   0   7        4.16        2.12      2.71 o
   6   0   7       33.41       31.54      3.53 o
   7   0   7        1.83       -3.06      3.06 o
   8   0   7       17.21       25.41      3.82 o
  -8   1   7        6.76        9.47      2.87 o
  -7   1   7        1.09        2.50      2.58 o
  -6   1   7       68.04       67.06      5.05 o
  -5   1   7       74.98       82.28      4.97 o
  -4   1   7     2072.66     1981.99     53.30 o
  -3   1   7      766.86      736.06     28.66 o
  -2   1   7      568.70      556.29     21.59 o
  -1   1   7     1828.44     1748.73     32.09 o
   1   1   7      733.08      692.69     20.44 o
   2   1   7      309.50      307.18     15.28 o
   3   1   7      155.58      176.25      9.85 o
   5   1   7       97.15       99.16      5.36 o
   6   1   7       20.37       21.90      3.02 o
   7   1   7        9.40        9.55      3.63 o
  -8   2   7        5.67        5.43      1.97 o
  -7   2   7        5.01        6.35      2.48 o
  -6   2   7       28.12       25.17      3.51 o
  -5   2   7        7.87        8.35      2.12 o
  -4   2   7       22.05       27.89      6.69 o
  -3   2   7     1097.03     1088.33     34.58 o
  -2   2   7      403.68      355.90     17.58 o
  -1   2   7       89.25       93.99      8.21 o
   0   2   7     1444.92     1482.43     30.18 o
   1   2   7      307.83      347.49     16.43 o
   2   2   7      118.89      133.34     12.04 o
   3   2   7      187.71      210.90     14.71 o
   5   2   7      114.89      119.21      7.64 o
   6   2   7       37.44       35.34      4.78 o
   7   2   7        6.66        4.01      2.67 o
  -8   3   7        4.16        6.13      1.93 o
  -7   3   7       10.97        7.49      2.39 o
  -6   3   7       18.86       14.17      3.25 o
  -5   3   7      109.67      109.92      5.57 o
  -4   3   7       24.77       28.08      7.45 o
  -3   3   7      101.84       85.01     10.32 o
  -2   3   7        9.20        8.02      3.63 o
  -1   3   7      107.88      114.81      9.55 o
   0   3   7     1143.49     1159.39     29.61 o
   1   3   7        3.98       21.78      4.97 o
   2   3   7      351.88      330.68     20.25 o
   5   3   7      215.25      203.26      9.93 o
   6   3   7       21.47       19.87      4.01 o
   7   3   7        4.04        3.63      2.48 o
  -8   4   7        1.81        3.06      1.79 o
  -7   4   7        9.10        8.21      2.57 o
  -6   4   7       32.82       29.65      3.83 o
  -5   4   7       71.36       71.05      4.72 o
  -4   4   7       25.63       42.60      8.21 o
  -3   4   7      245.56      292.47     18.72 o
  -2   4   7      407.65      366.41     19.10 o
  -1   4   7      660.03      658.31     24.07 o
   0   4   7     9611.75    10171.27     96.28 o
   1   4   7      411.97      437.28     21.97 o
   2   4   7      224.80      230.58     18.15 o
   5   4   7       40.03       43.36      4.78 o
   6   4   7        4.16        3.63      2.48 o
   7   4   7        1.70       -1.34      2.10 o
  -8   5   7       14.86       10.12      2.87 o
  -7   5   7       55.68       55.11      4.66 o
  -6   5   7       33.52       33.98      3.98 o
  -5   5   7       22.50       22.08      3.43 o
  -4   5   7      281.33      282.61      8.94 o
  -3   5   7     1075.20     1195.11     38.78 o
  -2   5   7      363.50      392.19     20.82 o
  -1   5   7      125.08      110.23     10.89 o
   0   5   7     6841.34     7159.80     89.98 o
   1   5   7      457.57      490.00     24.83 o
   2   5   7      277.81      300.12     22.54 o
   4   5   7      121.06      134.68      8.21 o
   5   5   7      178.00      197.79      7.16 o
   6   5   7       24.43       26.36      4.20 o
   7   5   7       32.77       37.06      4.20 o
  -8   6   7        0.93        2.48      1.72 o
  -7   6   7       49.19       46.28      4.05 o
  -6   6   7       56.88       54.41      4.87 o
  -5   6   7        9.21       10.69      2.77 o
  -4   6   7      239.32      247.73      8.30 o
  -3   6   7      507.19      521.33     26.94 o
  -2   6   7      112.11      100.29     11.46 o
  -1   6   7      372.52      352.08     21.01 o
   0   6   7      136.48      151.87     14.52 o
   1   6   7       80.85      102.39     12.80 o
   2   6   7      239.51      279.87     22.92 o
   4   6   7      186.72      194.59      7.92 o
   5   6   7      165.68      167.54      9.93 o
   7   6   7        7.87       10.70      3.44 o
  -8   7   7        7.27        8.21      2.29 o
  -7   7   7        5.25        4.59      2.20 o
  -6   7   7       32.45       26.57      3.51 o
  -5   7   7       48.43       48.25      8.12 o
  -4   7   7       63.00       65.76      4.48 o
  -3   7   7      101.41       94.94     12.99 o
  -2   7   7       52.69       50.43      9.17 o
  -1   7   7       12.44       15.09      6.11 o
   0   7   7      475.86      494.02     27.32 o
   1   7   7       32.92       41.65      9.55 o
   3   7   7       32.78       35.05      3.62 o
   4   7   7       13.16       14.88      2.96 o
   5   7   7      213.78      214.15     11.46 o
   6   7   7      117.51      118.82      8.02 o
   7   7   7        6.25        7.83      2.87 o
  -7   8   7       10.73       11.65      3.06 o
  -6   8   7       19.65       13.56      4.01 o
  -5   8   7       83.91       70.49      8.02 o
  -4   8   7       13.52       12.42      4.39 o
  -3   8   7       56.17       47.51     11.46 o
  -2   8   7      223.05      209.75      9.66 o
  -1   8   7        9.23        9.41      2.72 o
   0   8   7      106.03       99.91     12.99 o
   1   8   7        8.21        8.18      2.37 o
   2   8   7       22.24       24.21      2.54 o
   3   8   7      475.45      461.05     12.27 o
   4   8   7      308.16      305.15     10.58 o
   5   8   7       16.37       14.90      4.20 o
   6   8   7       49.08       47.95      5.35 o
   7   8   7       32.23       35.15      4.01 o
  -7   9   7       16.58       16.08      2.15 o
  -6   9   7       34.47       34.00      5.16 o
  -5   9   7       19.78       16.24      4.39 o
  -4   9   7       24.19       22.73      5.16 o
  -3   9   7       84.55       88.26      8.41 o
  -2   9   7       89.68       88.72      7.35 o
  -1   9   7      248.65      246.88     10.90 o
   0   9   7     1967.40     1867.28     38.84 o
   1   9   7      401.57      383.92      8.47 o
   2   9   7       88.92       93.35      4.68 o
   3   9   7        1.35        0.79      1.61 o
   4   9   7       68.25       62.40      5.17 o
   5   9   7      167.52      157.41      9.74 o
   6   9   7        0.20       -2.29      2.67 o
   7   9   7       10.84       10.32      2.67 o
  -6  10   7        7.64        5.63      2.87 o
  -5  10   7       35.57       35.15      5.35 o
  -4  10   7       68.37       72.44      5.54 o
  -3  10   7      243.30      243.57     13.95 o
  -2  10   7       74.20       65.91      7.83 o
  -1  10   7      315.79      293.06     14.52 o
   0  10   7      887.58      816.00     28.80 o
   1  10   7      360.07      317.95      9.52 o
   2  10   7       10.50        7.07      2.07 o
   3  10   7       75.84       69.14      4.12 o
   4  10   7      121.66      121.84      6.77 o
   5  10   7       29.59       23.88      4.39 o
   6  10   7        7.62        9.74      2.87 o
  -6  11   7       28.62       33.20      3.92 o
  -5  11   7        7.32       10.31      2.36 o
  -4  11   7       37.48       38.53      3.98 o
  -3  11   7       41.09       45.38      4.46 o
  -2  11   7      118.97      125.89     10.32 o
  -1  11   7      127.99      123.79     10.12 o
   0  11   7        2.53        1.33      1.87 o
   1  11   7       59.94       50.70      4.72 o
   2  11   7      152.37      142.74      5.65 o
   3  11   7        0.84        0.49      1.26 o
   4  11   7       54.58       57.69      5.92 o
   5  11   7        0.38       -2.29      2.67 o
   6  11   7        1.38        2.29      1.91 o
  -5  12   7       11.56       12.81      2.09 o
  -4  12   7       22.30       19.47      2.18 o
  -3  12   7       21.80       21.19      2.39 o
  -2  12   7       95.85      102.39      8.98 o
  -1  12   7        2.62        0.76      2.67 o
   0  12   7       89.92       78.23      5.60 o
   1  12   7        3.59        4.95      2.01 o
   2  12   7       19.03       18.70      2.28 o
   3  12   7        3.36        5.87      2.20 o
   4  12   7       10.05        8.21      2.87 o
   5  12   7        5.77        6.88      2.29 o
  -4  13   7       17.41       21.04      1.76 o
  -3  13   7       17.25       21.24      2.77 o
  -2  13   7        5.95        6.67      1.97 o
  -1  13   7        2.53       -0.19      2.48 o
   0  13   7       11.83       14.91      2.83 o
   1  13   7       16.64       13.46      2.77 o
   2  13   7       22.87       20.53      2.83 o
   3  13   7        9.10        9.55      2.67 o
   4  13   7       10.04       11.08      2.67 o
  -3  14   7       11.21       11.27      2.48 o
  -2  14   7        5.90       10.08      1.93 o
  -1  14   7        9.34       12.50      2.01 o
   0  14   7        2.90        1.57      1.60 o
   1  14   7        4.41        2.35      1.55 o
   2  14   7        7.67        7.26      2.10 o
  -1  15   7       24.75       32.09      3.82 o
   0  15   7        0.51        1.91      1.91 o
  -1  -9   8      252.38      271.84     22.54 o
   0  -9   8      250.56      258.28     21.78 o
   1  -9   8       12.99       26.36      9.17 o
  -2  -8   8       75.19       71.64      7.07 o
  -1  -8   8       15.82       16.03      5.16 o
   0  -8   8        0.94       -1.15      3.44 o
   1  -8   8       89.75      107.36     14.52 o
   2  -8   8      202.51      181.67     21.01 o
   3  -8   8      101.25      101.63     17.96 o
   5  -8   8      217.37      209.37     11.08 o
   6  -8   8       99.58      107.36      7.26 o
   7  -8   8        0.45        0.57      1.72 o
  -3  -7   8       90.14       84.25      7.83 o
  -2  -7   8      210.27      238.79     19.68 o
  -1  -7   8      119.23      132.39     12.99 o
   1  -7   8      146.25      142.51     14.90 o
   2  -7   8      156.18      138.88     17.58 o
   3  -7   8       30.53       17.00     10.32 o
   4  -7   8      206.04      202.16     10.25 o
   5  -7   8       40.56       41.07      5.54 o
   6  -7   8        1.16        0.76      2.29 o
   7  -7   8        1.70        0.00      2.10 o
  -3  -6   8      195.72      227.90     19.68 o
  -2  -6   8      448.93      505.29     25.98 o
  -1  -6   8      252.98      278.53     17.58 o
   1  -6   8       12.14       18.34      6.11 o
   2  -6   8      138.85      123.98     15.66 o
   3  -6   8        9.18        9.74      7.64 o
   4  -6   8       61.10       57.57      5.81 o
   5  -6   8       15.00       16.43      4.39 o
   6  -6   8       95.56      103.92      8.79 o
   7  -6   8       13.57        9.55      2.87 o
   8  -6   8        6.11       11.65      2.29 o
  -3  -5   8      306.97      290.76     20.25 o
  -2  -5   8      628.44      742.74     28.27 o
  -1  -5   8      145.14      172.12     12.04 o
   1  -5   8      632.39      756.12     29.80 o
   2  -5   8      181.68      200.97     18.53 o
   3  -5   8       23.09       26.74      8.60 o
   4  -5   8      188.00      195.44     10.09 o
   5  -5   8       25.87       20.44      4.97 o
   6  -5   8        9.81       10.89      3.82 o
   7  -5   8       13.67       14.52      4.01 o
   8  -5   8        4.54        4.78      2.29 o
  -3  -4   8     1734.22     1759.62     44.89 o
  -2  -4   8      273.47      276.43     15.28 o
  -1  -4   8      279.50      326.48     14.14 o
   1  -4   8      208.99      227.71     15.09 o
   2  -4   8     1674.01     1826.87     49.48 o
   3  -4   8      196.50      244.14     21.59 o
   4  -4   8       39.46       34.14      4.54 o
   5  -4   8      110.68      107.57      8.31 o
   6  -4   8        6.03        5.73      3.25 o
   7  -4   8        8.71        8.41      3.44 o
   8  -4   8       35.13       38.21      4.58 o
  -6  -3   8       27.05       28.46      4.78 o
  -5  -3   8       20.44       26.56      5.06 o
  -3  -3   8      633.44      658.31     25.60 o
  -2  -3   8      368.78      369.65     15.47 o
  -1  -3   8       51.12       50.05      4.97 o
   0  -3   8      108.45      154.31      4.64 o
   1  -3   8      577.65      736.06     24.64 o
   2  -3   8      483.25      439.00     22.92 o
   3  -3   8      471.72      528.02     29.61 o
   4  -3   8      134.92      144.42     17.77 o
   5  -3   8       87.28       81.76      8.02 o
   6  -3   8        1.74        3.44      3.44 o
   7  -3   8        7.46        8.41      3.82 o
   8  -3   8       81.13       87.11      6.88 o
  -7  -2   8       12.35       10.12      3.63 o
  -6  -2   8       14.58       14.71      4.01 o
  -5  -2   8       93.99       99.54      5.09 o
  -4  -2   8        7.31       -0.38      4.39 o
  -3  -2   8      313.15      371.56     18.15 o
  -2  -2   8      278.96      270.45     13.09 o
  -1  -2   8       58.51       67.14      3.29 o
   0  -2   8      165.01      217.54      5.34 o
   1  -2   8      298.97      283.80     10.78 o
   2  -2   8      399.69      421.04     21.40 o
   3  -2   8      120.89      131.43     14.52 o
   4  -2   8      199.92      182.63     19.49 o
   5  -2   8      201.29      196.83     10.73 o
   6  -2   8       31.89       29.80      5.73 o
   7  -2   8        1.79       -2.10      3.06 o
   8  -2   8       14.37       13.75      3.25 o
  -7  -1   8       75.99       70.14      4.70 o
  -6  -1   8      465.08      441.77     11.07 o
  -5  -1   8      335.62      343.16     13.66 o
  -4  -1   8      157.14      173.89     21.01 o
  -3  -1   8     2670.83     2617.75     56.93 o
  -2  -1   8      912.74      938.21     29.61 o
  -1  -1   8      265.31      247.79      9.16 o
   0  -1   8     1274.59     1237.96     12.90 o
   1  -1   8      401.64      373.34     11.18 o
   2  -1   8      764.06      806.40     20.04 o
   3  -1   8       86.07       82.91     10.89 o
   4  -1   8      302.37      282.16     23.12 o
   5  -1   8      152.14      153.20      6.35 o
   6  -1   8       72.11       70.49      7.64 o
   7  -1   8        7.96       11.84      3.82 o
   8  -1   8       20.70       25.60      4.01 o
  -8   0   8        9.70        9.36      2.87 o
  -7   0   8        6.95        5.86      2.11 o
  -6   0   8      738.31      658.06     23.12 o
  -5   0   8      216.59      210.02      7.06 o
  -4   0   8     1362.78     1350.81     44.89 o
  -3   0   8      972.76     1008.09     34.58 o
  -2   0   8        2.79       -0.76      2.87 o
  -1   0   8     1089.65      984.21     24.45 o
   0   0   8      233.19      239.18     10.51 o
   1   0   8        9.29        8.66      1.76 o
   2   0   8     3237.02     3236.69     38.28 o
   3   0   8       92.83       98.93     12.70 o
   4   0   8      209.40      193.90     18.72 o
   5   0   8       72.91       68.10      4.49 o
   6   0   8       14.50       15.30      2.88 o
   7   0   8       28.12       27.32      4.78 o
   8   0   8        1.24        0.76      2.29 o
  -8   1   8       32.71       35.17      3.29 o
  -7   1   8       76.13       68.15      4.90 o
  -6   1   8      465.34      441.01     11.99 o
  -5   1   8      335.79      332.71      9.09 o
  -4   1   8      157.14      155.88     15.86 o
  -3   1   8     2667.77     2702.38     55.59 o
  -2   1   8      912.76      902.64     28.27 o
  -1   1   8      265.67      247.20     12.99 o
   0   1   8     1275.34     1222.24     26.36 o
   1   1   8      404.05      361.44     15.66 o
   3   1   8       86.04       75.48      6.87 o
   5   1   8      152.16      159.98      6.60 o
   6   1   8       71.98       78.63      6.50 o
   7   1   8        7.96       14.71      3.82 o
  -8   2   8        3.43        5.77      1.96 o
  -7   2   8       12.40       16.01      2.83 o
  -6   2   8       14.61       14.29      2.96 o
  -5   2   8       94.31       96.65      5.17 o
  -4   2   8        7.32       15.09      5.73 o
  -3   2   8      313.45      340.04     20.06 o
  -2   2   8      278.37      272.22     15.66 o
  -1   2   8       58.40       66.67      7.26 o
   0   2   8      165.29      209.18     12.04 o
   1   2   8      299.22      285.22     15.66 o
   2   2   8      399.35      434.80     21.59 o
   3   2   8      121.07      133.72     12.42 o
   5   2   8      201.26      205.33      7.26 o
   6   2   8       31.96       32.48      4.39 o
  -8   3   8        7.09        8.53      2.20 o
  -7   3   8       14.70       15.81      2.84 o
  -6   3   8       27.11       25.42      3.44 o
  -5   3   8       20.42       18.81      2.76 o
  -4   3   8        8.25        1.15      2.87 o
  -3   3   8      633.34      614.56     26.94 o
  -2   3   8      368.48      373.47     19.10 o
  -1   3   8       50.84       42.98      6.69 o
   0   3   8      108.55      149.20     11.27 o
   1   3   8      576.15      701.29     26.55 o
   2   3   8      483.56      463.64     24.64 o
   5   3   8       87.38       89.60      6.50 o
   6   3   8        1.72        1.34      2.10 o
   7   3   8        7.50        9.55      3.06 o
  -8   4   8        1.70        1.07      1.91 o
  -7   4   8        8.52        6.69      2.30 o
  -6   4   8       26.38       25.82      3.71 o
  -5   4   8       16.46       22.07      2.91 o
  -4   4   8       70.40       66.29     10.12 o
  -3   4   8     1734.74     1687.60     45.66 o
  -2   4   8      274.28      276.24     17.19 o
  -1   4   8      279.32      304.13     17.19 o
   0   4   8     1075.07     1160.16     34.20 o
   1   4   8      208.62      224.47     16.43 o
   2   4   8     1673.69     1730.59     51.01 o
   5   4   8      110.62      116.72      7.26 o
   6   4   8        6.01        3.06      2.29 o
   7   4   8        8.75        8.60      2.48 o
  -8   5   8        0.47        0.11      1.91 o
  -7   5   8        2.90        2.67      2.43 o
  -6   5   8       16.36       16.65      3.63 o
  -5   5   8       28.17       29.29      3.44 o
  -4   5   8        8.02        8.69      2.08 o
  -3   5   8      305.69      288.84     19.68 o
  -2   5   8      629.21      698.81     28.85 o
  -1   5   8      144.31      159.71     13.75 o
   0   5   8      218.34      257.52     17.58 o
   1   5   8      632.90      762.61     32.28 o
   2   5   8      182.91      185.88     18.34 o
   4   5   8      188.10      191.80      9.74 o
   6   5   8        9.79       14.71      3.06 o
   7   5   8       13.71       21.20      3.06 o
  -8   6   8        3.72        1.15      1.91 o
  -7   6   8        1.09       -1.81      1.81 o
  -6   6   8       12.20       11.86      2.84 o
  -5   6   8       36.02       36.78      5.54 o
  -4   6   8      228.92      224.41      8.05 o
  -3   6   8      195.24      189.51     17.00 o
  -2   6   8      448.63      446.26     24.45 o
  -1   6   8      253.00      243.00     18.15 o
   0   6   8      229.44      303.55     21.20 o
   1   6   8       12.46       12.61      4.97 o
   2   6   8      138.56      148.05     17.00 o
   3   6   8        9.27        9.37      6.11 o
   4   6   8       60.75       62.85      6.50 o
   5   6   8       15.12       20.06      4.39 o
  -8   7   8        5.25        6.11      1.91 o
  -7   7   8        5.57        5.37      2.39 o
  -6   7   8        9.58       11.89      4.58 o
  -5   7   8       17.82       17.10      3.92 o
  -4   7   8        4.65        3.82      2.04 o
  -3   7   8       89.91       97.62     12.61 o
  -2   7   8      210.36      225.61     18.72 o
  -1   7   8      119.16      110.80     13.56 o
   0   7   8      203.23      226.76     19.29 o
   1   7   8      146.32      135.44     16.05 o
   2   7   8      156.57      161.24      6.34 o
   3   7   8       30.45       30.97      3.58 o
   4   7   8      205.92      196.96     10.89 o
   5   7   8       40.69       46.99      5.73 o
   6   7   8        1.17       -1.15      3.63 o
   7   7   8        1.70       -2.48      2.48 o
  -7   8   8       58.52       61.70      5.73 o
  -6   8   8        6.26        7.45      3.63 o
  -5   8   8       10.70       10.93      2.43 o
  -4   8   8       13.32       10.70      4.39 o
  -3   8   8      111.78       99.28     18.82 o
  -2   8   8       75.21       81.83      6.17 o
  -1   8   8       15.80       15.47      3.63 o
   0   8   8        0.88       -2.77      2.77 o
   1   8   8       89.84       99.37      4.22 o
   2   8   8      202.20      179.16      6.14 o
   3   8   8      101.57       99.32      4.78 o
   4   8   8       61.79       51.02      4.76 o
   5   8   8      217.88      201.92     11.08 o
   6   8   8       99.66      101.25      7.64 o
   7   8   8        0.46        3.82      2.29 o
  -7   9   8        4.35        6.38      1.68 o
  -6   9   8        2.50        4.01      2.67 o
  -5   9   8       29.78       30.18      5.16 o
  -4   9   8      119.72      106.60      9.93 o
  -3   9   8       24.38       27.51      5.54 o
  -2   9   8       41.27       48.33      5.47 o
  -1   9   8      252.54      240.28     10.84 o
   0   9   8      250.66      260.18      8.59 o
   1   9   8       12.78       15.96      3.67 o
   2   9   8       32.42       33.16      3.18 o
   3   9   8       61.98       52.35      3.67 o
   4   9   8      104.19       93.42      8.02 o
   5   9   8        1.82        3.44      2.87 o
   6   9   8       49.23       63.23      5.73 o
  -6  10   8       20.53       21.78      3.63 o
  -5  10   8        3.11        1.91      2.67 o
  -4  10   8        8.99       13.37      4.39 o
  -3  10   8      820.95      877.04     25.98 o
  -2  10   8      468.84      412.06     17.96 o
  -1  10   8       38.66       37.06      6.11 o
   0  10   8      614.50      571.34     31.52 o
   1  10   8      533.70      476.64     13.64 o
   2  10   8       78.86       73.61      3.63 o
   3  10   8       72.87       68.65      4.12 o
   4  10   8        1.13        1.15      2.87 o
   5  10   8       65.10       63.61      6.11 o
   6  10   8        1.24        5.35      3.06 o
  -6  11   8       24.45       28.49      2.58 o
  -5  11   8       91.92       96.82      4.92 o
  -4  11   8       26.83       28.17      3.31 o
  -3  11   8      204.02      229.83      9.25 o
  -2  11   8      241.34      251.02     14.14 o
  -1  11   8       32.41       30.37      5.54 o
   0  11   8      112.43       98.52      6.97 o
   1  11   8       95.87       80.72      5.87 o
   2  11   8      222.76      187.34      6.78 o
   3  11   8       31.24       29.44      2.77 o
   4  11   8       20.11       22.73      4.20 o
   5  11   8        5.88        8.02      3.06 o
   6  11   8        5.21        5.73      2.10 o
  -5  12   8       30.72       39.78      3.06 o
  -4  12   8       23.70       26.87      2.31 o
  -3  12   8       30.05       29.09      2.76 o
  -2  12   8        3.43        4.20      3.25 o
  -1  12   8       11.35        8.60      3.82 o
   0  12   8       14.38       19.02      3.17 o
   1  12   8       85.08       79.12      5.53 o
   2  12   8       39.09       38.42      3.04 o
   3  12   8       19.18       20.27      2.16 o
   4  12   8        8.28        8.79      2.87 o
   5  12   8        7.15        8.02      2.29 o
  -4  13   8        0.98        0.57      1.22 o
  -3  13   8        4.52        2.82      3.15 o
  -2  13   8        5.79        4.41      2.48 o
  -1  13   8        5.57        5.54      3.25 o
   0  13   8        3.88        4.43      4.11 o
   1  13   8       31.04       25.37      3.31 o
   2  13   8        0.76        1.91      1.91 o
   3  13   8       28.77       40.12      3.82 o
   4  13   8       16.38       22.73      3.06 o
  -3  14   8        2.23        3.25      1.53 o
  -2  14   8       59.01       64.90      3.75 o
  -1  14   8       20.29       22.47      2.50 o
   0  14   8       26.71       27.51      4.20 o
   1  14   8        4.98        8.98      2.48 o
   2  14   8       20.95       27.32      3.44 o
  -1  15   8        5.36        4.97      1.91 o
   0  15   8       27.93       32.28      3.63 o
  -1  -9   9      141.49      140.60     10.12 o
   0  -9   9       96.95       87.99      6.76 o
   1  -9   9      271.98      293.24     24.26 o
   2  -9   9       88.57      106.79     16.62 o
  -2  -8   9       96.17       81.19      7.64 o
  -1  -8   9        7.34        8.02      3.06 o
   0  -8   9        6.71        2.31      3.25 o
   1  -8   9      529.10      518.21     14.45 o
   2  -8   9      346.14      328.58     27.32 o
   4  -8   9       62.76       59.22      5.92 o
   5  -8   9       46.60       51.77      5.92 o
   6  -8   9      130.37      130.48      7.83 o
   7  -8   9       10.33        8.41      1.91 o
  -3  -7   9       44.47       50.43      6.30 o
  -2  -7   9       41.85       47.19      5.54 o
  -1  -7   9       86.77      114.24     12.23 o
   0  -7   9       41.58       41.07      7.26 o
   1  -7   9       10.72       23.12      7.07 o
   2  -7   9      158.59      126.66     17.00 o
   3  -7   9       27.50       28.08      9.55 o
   4  -7   9      206.58      200.20     11.27 o
   5  -7   9        9.75       11.46      3.82 o
   6  -7   9      124.33      135.06      8.98 o
   7  -7   9       24.86       28.66      3.63 o
  -1  -6   9      114.31      166.39     13.75 o
   0  -6   9        7.09        9.74      4.01 o
   1  -6   9       28.14       37.25      8.02 o
   2  -6   9      362.01      350.55     25.79 o
   3  -6   9      177.48      175.37     20.44 o
   4  -6   9      108.14      113.62      7.81 o
   5  -6   9      381.40      355.13     16.05 o
   6  -6   9       58.32       59.98      7.07 o
   7  -6   9       28.20       34.39      4.78 o
  -1  -5   9      308.93      374.24     17.38 o
   0  -5   9      144.10      154.17     12.42 o
   1  -5   9     2678.82     2753.39     57.31 o
   2  -5   9      395.68      340.42     23.50 o
   3  -5   9       36.89       37.06      9.36 o
   4  -5   9       64.31       66.29      6.88 o
   5  -5   9      223.99      195.62     12.42 o
   6  -5   9      403.19      394.11     17.38 o
   7  -5   9       45.39       46.04      5.73 o
   8  -5   9        3.02        8.02      2.10 o
  -2  -4   9     1671.87     1729.25     36.87 o
  -1  -4   9       49.69       61.13      6.50 o
   0  -4   9       21.89       25.03      4.78 o
   1  -4   9      128.91      145.95     12.42 o
   2  -4   9      281.67      299.16     20.82 o
   3  -4   9        0.09       -5.54      5.54 o
   4  -4   9       89.34       87.09      6.83 o
   5  -4   9       24.74       22.21      4.30 o
   6  -4   9      108.61       97.24      9.36 o
   7  -4   9       41.57       35.53      5.54 o
   8  -4   9        0.10        1.72      2.10 o
  -6  -3   9        1.91        9.17      3.44 o
  -5  -3   9       34.72       31.43      5.44 o
  -2  -3   9      330.64      286.74     13.18 o
  -1  -3   9      480.48      526.37     11.20 o
   0  -3   9       51.85       48.52      5.54 o
   1  -3   9        2.79        3.25      2.67 o
   2  -3   9      240.15      285.98     18.91 o
   3  -3   9      540.67      611.50     32.48 o
   4  -3   9       86.83       84.06      6.70 o
   5  -3   9       22.26       23.12      4.78 o
   6  -3   9       48.86       51.01      7.07 o
   7  -3   9       22.40       28.46      5.16 o
   8  -3   9       26.08       32.48      4.39 o
  -7  -2   9       12.29       19.10      4.20 o
  -6  -2   9       21.62       20.06      4.58 o
  -5  -2   9       24.03       17.39      3.49 o
  -4  -2   9      315.72      298.40     22.73 o
  -2  -2   9      529.03      503.14     23.88 o
  -1  -2   9      486.73      516.69     13.77 o
   0  -2   9       91.18       93.21      3.72 o
   1  -2   9     1690.70     1797.83     45.47 o
   2  -2   9      525.17      633.77     27.89 o
   3  -2   9      369.41      396.78     25.03 o
   4  -2   9      164.27      188.55     19.49 o
   5  -2   9      183.82      167.05     10.00 o
   6  -2   9       14.42       16.24      4.20 o
   7  -2   9        5.46        3.25      3.06 o
   8  -2   9        3.16        3.63      2.48 o
  -7  -1   9       23.60       24.40      3.02 o
  -6  -1   9      516.21      524.93     19.87 o
  -5  -1   9      625.24      630.65     16.57 o
  -4  -1   9      494.72      460.78     27.70 o
  -3  -1   9      878.63      958.23     34.96 o
  -2  -1   9      125.03      121.90      7.47 o
  -1  -1   9      222.73      220.79      9.18 o
   0  -1   9       62.81       65.11      2.83 o
   1  -1   9      794.71      760.65     20.92 o
   2  -1   9      420.23      456.07     23.12 o
   3  -1   9       91.20       92.08     11.84 o
   4  -1   9      176.32      204.41     19.68 o
   5  -1   9       53.01       45.05      7.07 o
   6  -1   9        6.14        8.41      3.63 o
   7  -1   9       33.52       37.06      5.73 o
   8  -1   9        6.98        9.17      2.87 o
  -8   0   9       56.47       71.58      4.13 o
  -7   0   9       31.10       30.38      3.40 o
  -6   0   9        1.03       16.33      8.12 o
  -5   0   9      234.64      250.29      7.70 o
  -4   0   9      963.16      993.38     38.97 o
  -3   0   9        0.11       -3.82      3.82 o
  -2   0   9      520.37      422.57     19.87 o
  -1   0   9       98.63       84.82      7.83 o
   0   0   9      326.95      331.25     13.18 o
   1   0   9      585.73      600.55     11.99 o
   2   0   9      710.46      755.26     20.82 o
   3   0   9      364.38      400.39     16.21 o
   4   0   9        3.56       -5.92      5.92 o
   5   0   9       56.57       53.79      4.13 o
   6   0   9        0.47        1.34      2.87 o
   7   0   9        0.31        5.16      3.25 o
   8   0   9       13.40       18.91      3.44 o
  -8   1   9       11.74       15.21      3.06 o
  -7   1   9       23.63       22.87      3.21 o
  -6   1   9      516.44      494.85     12.74 o
  -5   1   9      625.01      621.77     17.05 o
  -4   1   9      494.41      429.83     25.60 o
  -3   1   9      879.66      933.97     33.24 o
  -2   1   9      124.19      116.72     10.70 o
  -1   1   9      222.24      217.59     12.61 o
   0   1   9       62.79       63.42      6.69 o
   1   1   9      794.17      762.23     23.69 o
   3   1   9       91.47       89.40     11.08 o
   5   1   9       52.88       53.34      3.97 o
   6   1   9        6.25        5.88      1.97 o
   7   1   9       33.48       35.91      4.97 o
  -8   2   9       19.06       20.24      3.53 o
  -7   2   9       12.33       13.19      2.71 o
  -6   2   9       21.56       23.27      3.53 o
  -5   2   9       24.03       24.70      2.88 o
  -4   2   9      316.10      317.12     21.78 o
  -3   2   9      896.67      874.75     32.67 o
  -2   2   9      530.02      483.13     21.78 o
  -1   2   9      486.28      530.31     20.63 o
   0   2   9       90.94       79.66      8.02 o
   1   2   9     1689.62     1786.75     40.31 o
   2   2   9      526.42      609.21     26.36 o
   3   2   9      369.09      434.41     23.50 o
   5   2   9      184.15      188.20      6.96 o
   6   2   9       14.54       15.93      2.66 o
  -8   3   9        3.71        3.32      1.59 o
  -7   3   9       30.55       33.74      3.71 o
  -6   3   9        1.92        2.40      1.96 o
  -5   3   9       34.88       34.00      3.41 o
  -4   3   9       39.88       41.45      8.21 o
  -3   3   9       63.56       52.73      8.79 o
  -2   3   9      331.03      273.37     17.00 o
  -1   3   9      479.62      492.49     21.40 o
   0   3   9       52.05       55.21      7.64 o
   1   3   9        2.89        5.92      4.39 o
   2   3   9      240.57      267.07     19.29 o
   5   3   9       22.03       26.94      3.82 o
   6   3   9       48.87       46.99      4.97 o
  -8   4   9        2.65        3.79      1.74 o
  -7   4   9        2.76        6.12      2.15 o
  -6   4   9        0.61       -2.29      2.29 o
  -5   4   9      100.53      104.03      5.82 o
  -4   4   9       59.44       60.67      4.17 o
  -3   4   9      368.73      364.30     22.16 o
  -2   4   9     1669.96     1606.99     42.98 o
  -1   4   9       50.00       60.18      8.60 o
   0   4   9       21.80       27.89      6.11 o
   1   4   9      128.85      149.58     13.95 o
   2   4   9      281.17      271.84     20.63 o
   6   4   9      108.70      118.63      7.45 o
  -8   5   9        1.28        2.67      1.47 o
  -7   5   9        4.80        6.68      2.23 o
  -6   5   9       31.07       26.29      3.70 o
  -5   5   9       63.69       69.53      5.47 o
  -4   5   9      131.13      141.46      5.43 o
  -3   5   9      176.22      170.21     15.86 o
  -2   5   9     1868.97     1932.32     49.67 o
  -1   5   9      308.26      319.22     20.06 o
   0   5   9      143.51      147.67     14.52 o
   1   5   9     2678.34     2744.98     62.66 o
   2   5   9      395.21      381.31     26.36 o
   4   5   9       64.42       66.67      6.11 o
   6   5   9      402.95      456.57     15.47 o
  -8   6   9        5.49        5.73      2.10 o
  -7   6   9        1.35       -0.21      1.74 o
  -6   6   9       30.41       25.43      3.51 o
  -5   6   9       14.74       15.68      2.90 o
  -4   6   9       38.38       38.02      3.64 o
  -3   6   9      794.16      795.66     34.96 o
  -2   6   9      486.54      507.39     26.94 o
  -1   6   9      114.69      141.56     14.71 o
   0   6   9        6.93       -0.57      4.01 o
   1   6   9       28.20       18.34      6.69 o
   2   6   9      361.73      384.17     28.08 o
   3   6   9      177.88      188.50     10.79 o
   4   6   9      107.92      109.65      8.02 o
   5   6   9      381.54      417.41     14.90 o
   6   6   9       58.47       56.93      6.11 o
  -7   7   9        2.93        1.75      1.47 o
  -6   7   9       13.20       12.56      2.69 o
  -5   7   9        9.97        8.80      2.50 o
  -4   7   9        3.90        2.13      1.67 o
  -3   7   9       44.33       46.80      9.74 o
  -2   7   9       41.68       34.58      8.60 o
  -1   7   9       86.50       97.81     12.80 o
   0   7   9       41.56       35.72      8.21 o
   1   7   9       10.57       20.44      7.64 o
   2   7   9      158.57      148.37      6.27 o
   3   7   9       27.43       22.88      5.92 o
   4   7   9      206.36      197.91     11.08 o
   5   7   9        9.73       13.56      3.63 o
   6   7   9      124.51      128.18      8.41 o
   7   7   9       24.86       28.66      3.82 o
  -7   8   9        4.90        1.72      1.91 o
  -6   8   9       20.56       21.22      2.96 o
  -5   8   9       16.53       12.32      3.15 o
  -4   8   9       43.19       46.53     10.89 o
  -3   8   9       30.46       17.04     13.18 o
  -2   8   9       96.39       90.10      6.76 o
  -1   8   9        7.34        8.28      2.67 o
   0   8   9        6.76        4.33      3.84 o
   1   8   9      529.35      519.27      9.48 o
   2   8   9      345.52      316.03     11.47 o
   3   8   9       87.58       87.63      4.60 o
   4   8   9       62.87       58.27      6.50 o
   5   8   9       46.56       46.42      5.54 o
   6   8   9      130.15      136.78      8.41 o
   7   8   9       10.35        7.83      2.48 o
  -7   9   9        6.78       10.61      1.68 o
  -6   9   9       16.27       15.47      3.82 o
  -5   9   9       34.58       35.53      5.92 o
  -4   9   9        6.25        2.29      3.06 o
  -3   9   9      446.86      499.94     19.10 o
  -2   9   9      448.20      429.97     34.86 o
  -1   9   9      141.74      140.53      8.58 o
   0   9   9       96.92      101.54      8.89 o
   1   9   9      272.23      285.65      7.90 o
   2   9   9       88.98       81.69      3.82 o
   3   9   9       10.48        8.89      2.10 o
   4   9   9       22.55       17.00      4.39 o
   5   9   9      177.55      162.19      9.93 o
   6   9   9       42.48       42.60      4.97 o
  -6  10   9        8.44        5.92      2.48 o
  -5  10   9       24.48       20.82      4.39 o
  -4  10   9       84.34       69.92      7.83 o
  -3  10   9      173.28      178.43     11.84 o
  -2  10   9      344.56      353.61     16.43 o
  -1  10   9      411.97      358.00     16.43 o
   0  10   9       15.83       16.46      3.16 o
   1  10   9      141.18      152.75      5.91 o
   2  10   9      171.71      157.78      6.10 o
   3  10   9       22.17       23.89      2.70 o
   4  10   9        8.48        7.45      3.25 o
   5  10   9       29.33       26.94      4.20 o
   6  10   9        0.18        1.91      2.48 o
  -6  11   9        1.40        2.38      1.81 o
  -5  11   9       19.49       20.70      4.49 o
  -4  11   9       60.67       64.57      6.88 o
  -3  11   9       74.90       75.72      5.40 o
  -2  11   9      257.69      256.37     14.33 o
  -1  11   9       69.29       48.33      6.50 o
   0  11   9        2.51        2.04      2.20 o
   1  11   9       35.71       31.62      3.78 o
   2  11   9      122.35      119.88      5.65 o
   3  11   9       15.66       16.08      2.18 o
   4  11   9        5.91        3.06      2.48 o
   5  11   9       25.69       25.79      4.01 o
  -5  12   9        0.80        1.45      2.67 o
  -4  12   9       19.93       18.83      2.47 o
  -3  12   9       13.15       12.75      1.97 o
  -2  12   9       12.11        9.55      3.63 o
  -1  12   9        3.25        0.76      2.67 o
   0  12   9        6.53        8.88      2.42 o
   1  12   9       39.90       54.66      8.31 o
   2  12   9        9.52        9.56      1.77 o
   3  12   9       12.42       11.89      2.15 o
   4  12   9        1.51        2.10      2.48 o
   5  12   9        8.14        9.17      2.29 o
  -4  13   9       14.99       13.37      2.48 o
  -3  13   9        3.57        0.94      1.41 o
  -2  13   9       21.80       20.63      2.77 o
  -1  13   9        3.89        3.82      2.87 o
   0  13   9       15.05       12.34      4.39 o
   1  13   9        7.57        5.57      4.30 o
   2  13   9       17.45       16.05      3.25 o
   3  13   9        4.73       11.65      2.67 o
   4  13   9       10.81       15.28      2.48 o
  -2  14   9        0.23       -0.42      1.19 o
  -1  14   9        9.36        9.14      2.03 o
   0  14   9        5.82        2.87      2.48 o
   1  14   9        4.85        0.76      1.91 o
   2  14   9       28.73       31.71      3.44 o
  -1  15   9        1.21        0.96      1.53 o
   0  15   9       29.73       31.90      3.44 o
  -1  -9  10       27.08       24.07      4.97 o
   0  -9  10       47.00       51.61     12.61 o
   1  -9  10       42.76       43.94     12.42 o
  -2  -8  10       81.00       75.27      7.45 o
  -1  -8  10      138.57      129.71      9.55 o
   0  -8  10       28.42       20.28      3.64 o
   1  -8  10       99.22       92.50      6.85 o
   2  -8  10      215.41      237.65     23.31 o
   4  -8  10      197.65      187.79     10.51 o
   5  -8  10       34.82       38.21      4.78 o
   6  -8  10       17.76       23.31      3.63 o
  -3  -7  10        5.61        8.02      3.25 o
  -2  -7  10      306.26      305.08     13.75 o
   0  -7  10       12.14       12.99      4.97 o
   1  -7  10       31.39       30.57      8.98 o
   2  -7  10      473.68      470.33     31.52 o
   3  -7  10      355.64      381.92     26.74 o
   4  -7  10      109.90      110.99      8.60 o
   5  -7  10      105.95      103.92      8.41 o
   6  -7  10       26.91       29.42      4.58 o
   7  -7  10       13.24       13.18      2.87 o
  -4  -6  10       21.49       22.35      4.58 o
  -3  -6  10      111.57      123.98      8.79 o
   0  -6  10       14.55       25.98      6.30 o
   1  -6  10       28.46       22.35      7.26 o
   2  -6  10      205.49      168.87     18.15 o
   3  -6  10       77.74       85.67      6.43 o
   4  -6  10       52.10       42.96      8.31 o
   5  -6  10      129.82      127.42      9.93 o
   6  -6  10       32.48       28.27      4.97 o
   7  -6  10       58.70       66.48      5.92 o
  -4  -5  10       19.92       19.10      4.20 o
   0  -5  10      102.76      108.70     10.51 o
   1  -5  10      689.09      648.37     28.66 o
   2  -5  10      253.97      256.18     20.63 o
   3  -5  10      178.50      174.61     19.87 o
   4  -5  10      174.45      168.49     10.70 o
   5  -5  10      107.69       98.57      8.98 o
   6  -5  10       65.45       74.69      7.83 o
   7  -5  10       12.44       13.75      3.63 o
   8  -5  10        8.19       11.65      2.48 o
  -5  -4  10      184.07      181.87     19.68 o
   0  -4  10       25.95       35.53      5.54 o
   1  -4  10     1379.54     1640.23     41.84 o
   2  -4  10       28.09       33.05      8.02 o
   3  -4  10      119.43      114.43     15.86 o
   4  -4  10       21.45       21.55      6.69 o
   5  -4  10       57.26       51.77      6.88 o
   6  -4  10      218.02      187.79     12.61 o
   7  -4  10       15.14       19.68      4.58 o
   8  -4  10        0.60       -0.96      2.10 o
  -6  -3  10       10.37       15.47      4.01 o
  -5  -3  10      106.12       85.58     13.75 o
  -4  -3  10       62.01       49.86     10.12 o
  -2  -3  10      189.71      194.86     14.33 o
  -1  -3  10     1252.27     1436.97     29.99 o
   0  -3  10       16.46       18.72      4.01 o
   1  -3  10      829.31      937.98     28.66 o
   2  -3  10      756.47      758.60     30.95 o
   3  -3  10       90.92       88.07     12.99 o
   4  -3  10       18.01       18.26      4.97 o
   5  -3  10       40.08       39.20      5.72 o
   6  -3  10       88.78       77.18      8.60 o
   7  -3  10       55.81       60.37      6.88 o
   8  -3  10       14.17       15.86      3.25 o
  -7  -2  10       29.29       32.09      4.78 o
  -6  -2  10       88.16       94.18      7.83 o
  -5  -2  10      158.78      164.62      8.78 o
  -4  -2  10      114.08      101.25     14.14 o
  -3  -2  10      269.06      256.56     19.10 o
  -2  -2  10      461.10      440.46     27.80 o
  -1  -2  10      277.42      261.24     10.23 o
   0  -2  10       37.62       40.64      2.71 o
   1  -2  10      730.24      805.40     32.28 o
   2  -2  10      431.53      408.77     16.10 o
   3  -2  10      556.98      610.74     30.95 o
   4  -2  10      196.03      216.79     10.59 o
   5  -2  10        2.24       -1.53      2.67 o
   6  -2  10       92.73       82.15      8.60 o
   7  -2  10      135.43      143.85     10.32 o
   8  -2  10        9.28        8.41      2.67 o
  -7  -1  10      152.88      163.91     10.12 o
  -6  -1  10      154.60      154.74     10.51 o
  -5  -1  10      209.39      203.96      9.80 o
  -4  -1  10      549.03      546.36     30.37 o
  -3  -1  10      407.41      420.09     23.69 o
  -2  -1  10      522.50      507.31     25.60 o
  -1  -1  10      498.35      490.66     14.05 o
   0  -1  10       38.20       37.75      3.67 o
   1  -1  10      422.85      510.47     22.35 o
   2  -1  10      432.94      474.55     26.17 o
   3  -1  10      929.93     1042.48     37.82 o
   4  -1  10      199.07      185.88     18.91 o
   5  -1  10       67.90       60.75      7.07 o
   6  -1  10       21.00       19.10      5.16 o
   7  -1  10       48.97       52.73      6.50 o
   8  -1  10        8.51        9.36      2.67 o
  -8   0  10       25.57       29.99      4.58 o
  -7   0  10        0.07        3.70      2.11 o
  -6   0  10     1033.55     1034.43     55.59 o
  -5   0  10      541.99      550.93     16.05 o
  -4   0  10      166.02      197.15     17.96 o
  -3   0  10      175.90      174.80     15.47 o
  -2   0  10      307.18      277.00     16.43 o
  -1   0  10      340.31      346.73     15.86 o
   0   0  10        1.12        9.74      3.06 o
   1   0  10       21.33       23.58      2.66 o
   2   0  10     4399.52     4751.83    115.19 o
   3   0  10      737.09      818.64     23.58 o
   4   0  10       46.36       61.32     10.89 o
   5   0  10       94.76       85.97      8.21 o
   6   0  10       29.42       34.77      5.73 o
   7   0  10        3.96        0.76      2.48 o
   8   0  10        2.67        6.30      2.48 o
  -8   1  10       23.62       24.28      2.61 o
  -7   1  10      153.04      145.94      6.74 o
  -6   1  10      154.38      145.26      7.07 o
  -5   1  10      208.92      200.74      7.32 o
  -4   1  10      548.55      522.86     28.27 o
  -3   1  10      408.13      417.03     22.92 o
  -2   1  10      523.65      496.31     22.35 o
  -1   1  10      496.59      460.97     18.91 o
   0   1  10       38.60       31.71      4.97 o
   1   1  10      422.19      477.78     19.68 o
   3   1  10      931.40     1013.82     37.82 o
   5   1  10       68.38       68.92      4.68 o
   6   1  10       21.02       25.41      4.97 o
   7   1  10       48.98       58.84      6.30 o
  -8   2  10        2.49        3.52      1.65 o
  -7   2  10       29.30       27.14      3.37 o
  -6   2  10       88.25       90.98      5.85 o
  -5   2  10      159.08      167.40      5.55 o
  -4   2  10      113.89      112.71     13.18 o
  -3   2  10      268.47      260.57     18.34 o
  -2   2  10      461.20      450.27     21.78 o
  -1   2  10      277.42      271.27     15.66 o
   0   2  10       37.78       38.02      6.11 o
   1   2  10      730.57      854.69     29.23 o
   2   2  10      431.86      423.72     22.73 o
   3   2  10      556.81      657.92     30.76 o
   5   2  10        2.14       -1.72      1.72 o
   6   2  10       92.41      102.20      8.21 o
  -8   3  10        2.87        3.34      2.29 o
  -7   3  10       13.19       10.64      2.67 o
  -6   3  10       10.32       10.83      2.96 o
  -5   3  10      106.26      104.32      5.69 o
  -4   3  10       62.02       60.62      5.72 o
  -3   3  10       24.26       21.01      5.73 o
  -2   3  10      189.94      177.47     14.33 o
  -1   3  10     1253.49     1398.38     37.25 o
   0   3  10       16.35       18.91      5.54 o
   1   3  10      828.73      854.69     31.90 o
   2   3  10      756.09      696.51     31.71 o
   6   3  10       88.54       81.95      6.69 o
  -8   4  10        2.59        2.40      1.47 o
  -7   4  10       13.04       15.15      2.84 o
  -6   4  10        7.21        8.80      2.63 o
  -5   4  10      184.37      169.24      7.36 o
  -4   4  10       99.55      105.84      4.48 o
  -3   4  10        8.44        7.64      5.35 o
  -2   4  10      450.23      451.03     23.69 o
  -1   4  10      348.68      360.10     20.44 o
   0   4  10       25.83       40.12      8.02 o
   1   4  10     1379.08     1585.97     46.23 o
   2   4  10       27.87       16.05      6.50 o
   5   4  10       57.47       55.97      5.73 o
  -8   5  10        2.05        2.06      1.28 o
  -7   5  10        0.91        1.15      1.74 o
  -6   5  10       10.12        8.69      2.52 o
  -5   5  10       31.91       28.96      3.85 o
  -4   5  10       19.91       20.71      2.48 o
  -3   5  10       84.57       96.47     12.80 o
  -2   5  10      242.98      289.80     20.06 o
  -1   5  10      523.87      544.07     26.74 o
   0   5  10      103.10       97.43     11.65 o
   1   5  10      688.61      578.84     29.80 o
   2   5  10      253.59      234.02     21.40 o
   4   5  10      174.47      188.36      9.93 o
   5   5  10      107.72       99.72      7.83 o
   6   5  10       65.12       66.86      6.50 o
  -8   6  10        7.26        9.74      2.29 o
  -7   6  10        5.43        3.52      1.82 o
  -6   6  10       26.96       20.84      3.37 o
  -5   6  10       46.00       41.92      4.59 o
  -4   6  10       21.32       24.77      4.92 o
  -3   6  10      111.75      115.19     13.95 o
  -2   6  10      133.20      115.77     13.56 o
  -1   6  10       21.55       19.29      6.30 o
   0   6  10       14.74       26.17      7.83 o
   1   6  10       28.62       44.13      9.36 o
   2   6  10      206.01      165.63     19.29 o
   3   6  10       77.77       69.77      4.98 o
   4   6  10       52.17       47.38      5.73 o
   5   6  10      129.47      121.09      9.74 o
   6   6  10       32.42       28.66      4.78 o
  -7   7  10        8.81        8.76      1.96 o
  -6   7  10       14.25       13.50      2.67 o
  -5   7  10       12.00       10.45      2.69 o
  -4   7  10      122.86      116.67      9.17 o
  -3   7  10        5.65       -3.25      3.25 o
  -2   7  10      306.45      321.31     11.58 o
  -1   7  10       51.35       45.66      9.93 o
   0   7  10       12.12        2.48      4.20 o
   1   7  10       31.52       31.33      7.83 o
   2   7  10      473.25      462.80     12.18 o
   3   7  10      356.01      351.84     10.85 o
   4   7  10      109.68      118.82      8.60 o
   5   7  10      105.94      102.01      8.02 o
   6   7  10       26.84       25.22      4.58 o
  -7   8  10        5.59        4.78      2.29 o
  -6   8  10        0.64        1.40      1.82 o
  -5   8  10       45.99       45.11      8.12 o
  -4   8  10      117.13      120.85     12.42 o
  -3   8  10       11.68        3.73     15.19 o
  -2   8  10       81.30       93.97      6.71 o
  -1   8  10      138.66      138.78      9.27 o
   0   8  10       28.34       28.61      3.12 o
   1   8  10       99.46      102.44      4.92 o
   2   8  10      215.89      220.33      6.83 o
   3   8  10      231.69      204.83      6.86 o
   4   8  10      197.67      182.02      7.43 o
   5   8  10       34.77       37.06      5.16 o
   6   8  10       17.84       18.15      4.01 o
  -7   9  10        5.91        6.41      1.55 o
  -6   9  10       20.26       17.00      3.63 o
  -5   9  10       20.68       21.78      4.78 o
  -4   9  10       99.83       88.45      8.79 o
  -3   9  10       64.87       64.76      7.26 o
  -2   9  10      191.51      176.71     11.27 o
  -1   9  10       27.21       23.12      4.58 o
   0   9  10       46.87       47.81      6.05 o
   1   9  10       42.67       47.15      3.38 o
   2   9  10      454.86      398.59     12.77 o
   3   9  10      161.27      152.65      6.67 o
   4   9  10       18.05       22.73      4.58 o
   5   9  10       49.64       54.25      6.11 o
   6   9  10        7.53       10.70      3.25 o
  -6  10  10       26.94       24.26      3.63 o
  -5  10  10      235.66      223.89     12.04 o
  -4  10  10       40.83       36.11      6.11 o
  -3  10  10        2.18       -2.48      3.06 o
  -2  10  10      399.36      398.88     17.19 o
  -1  10  10      437.92      386.85     17.00 o
   0  10  10       69.19       64.25      4.99 o
   1  10  10       33.56       31.68      3.00 o
   2  10  10       98.99       85.15      4.59 o
   3  10  10       47.34       43.91      3.45 o
   4  10  10       10.04       12.80      3.82 o
   5  10  10       14.22       15.47      3.63 o
   6  10  10        3.01        5.73      2.29 o
  -6  11  10        0.29        0.57      1.53 o
  -5  11  10       36.69       38.17      6.69 o
  -4  11  10       89.24       91.12      7.83 o
  -3  11  10       20.50       23.78      3.38 o
  -2  11  10      203.02      182.44     11.84 o
  -1  11  10       38.37       34.20      5.54 o
   0  11  10       10.09        8.62      4.01 o
   1  11  10      123.17      101.85      7.33 o
   2  11  10      167.20      171.41      6.16 o
   3  11  10        4.58        8.39      2.20 o
   4  11  10       42.80       46.23      5.16 o
   5  11  10        5.39        6.11      2.48 o
  -5  12  10       27.87       31.74      2.28 o
  -4  12  10       11.15       16.45      2.23 o
  -3  12  10        0.89        0.50      1.68 o
  -2  12  10       22.88       22.35      4.58 o
  -1  12  10       33.58       33.43      5.73 o
   0  12  10        7.69        7.91      3.06 o
   1  12  10       68.51       58.65      4.87 o
   2  12  10       17.30       16.33      2.09 o
   3  12  10        6.88        5.57      1.74 o
   4  12  10       16.62       22.92      3.63 o
   5  12  10        0.19        3.25      1.91 o
  -4  13  10        3.63        3.82      1.72 o
  -3  13  10        1.51        1.72      2.10 o
  -2  13  10        6.56        5.73      1.89 o
  -1  13  10       14.41       12.04      3.44 o
   0  13  10       11.10       10.89      3.25 o
   1  13  10       32.47       29.42      4.58 o
   2  13  10        3.06       10.32      2.67 o
   3  13  10       17.55       22.16      3.06 o
  -2  14  10       28.43       34.26      2.70 o
  -1  14  10       15.25       16.57      2.39 o
   0  14  10        4.21        8.41      2.87 o
   1  14  10       96.13      125.89      7.45 o
   2  14  10       40.44       58.27      4.39 o
  -2  -9  11      493.76      462.88     18.34 o
  -1  -9  11      354.45      339.85     15.66 o
   0  -9  11        0.49        4.01      3.06 o
   1  -9  11       83.57       84.63      7.64 o
  -3  -8  11       66.61       61.90      7.07 o
  -2  -8  11       10.11        4.01      3.25 o
  -1  -8  11      305.27      297.44     13.95 o
   0  -8  11       33.83       32.81      7.26 o
   1  -8  11      211.68      209.30      9.61 o
   2  -8  11       92.25       93.42     14.14 o
   4  -8  11      224.57      227.33     11.46 o
   5  -8  11       30.19       22.92      4.39 o
   6  -8  11       52.36       62.66      5.35 o
  -3  -7  11       42.89       43.94      6.11 o
  -2  -7  11      182.96      177.09     10.89 o
  -1  -7  11       22.19       30.37      4.78 o
   0  -7  11       36.14       34.70      4.49 o
   1  -7  11       23.83       22.73      6.69 o
   2  -7  11      247.65      246.24     22.54 o
   3  -7  11      324.94      329.45     12.23 o
   4  -7  11      432.52      419.89     16.43 o
   5  -7  11       78.76       77.37      7.26 o
   6  -7  11       17.63       17.00      3.63 o
   7  -7  11       14.86       15.09      2.67 o
  -4  -6  11      172.05      174.22     10.70 o
  -3  -6  11      158.68      167.54     10.32 o
   0  -6  11        8.32        5.54      4.20 o
   1  -6  11      138.85      140.03     15.47 o
   2  -6  11      654.77      631.94     34.58 o
   3  -6  11      915.22      854.92     19.96 o
   4  -6  11      363.07      322.85     14.90 o
   5  -6  11       11.38       13.56      3.82 o
   6  -6  11       31.23       30.18      4.97 o
   7  -6  11        7.16       12.23      3.06 o
  -4  -5  11       38.31       35.90      8.21 o
   0  -5  11      387.11      349.21     18.72 o
   1  -5  11      285.76      313.11     20.63 o
   2  -5  11       66.95       75.27     11.65 o
   3  -5  11      529.59      530.48     15.65 o
   4  -5  11       94.60       90.99      7.23 o
   5  -5  11       20.24       17.58      4.39 o
   6  -5  11       15.68       14.71      4.01 o
   7  -5  11       38.82       46.23      5.35 o
  -4  -4  11       52.89       44.70      9.17 o
  -3  -4  11       28.60       10.70      5.73 o
  -2  -4  11      355.57      370.03     20.06 o
   0  -4  11     1025.86     1177.92     30.37 o
   1  -4  11       45.90       69.54      8.98 o
   2  -4  11      437.89      480.84     26.55 o
   3  -4  11       46.27       55.40     11.65 o
   4  -4  11      225.15      231.75     19.29 o
   5  -4  11       22.43       20.82      4.78 o
   6  -4  11       30.28       25.03      5.35 o
   7  -4  11        9.98       17.96      4.01 o
   8  -4  11       24.32       32.67      3.82 o
  -6  -3  11       17.54       18.91      4.01 o
  -5  -3  11        0.46       -6.50      6.50 o
  -4  -3  11      150.57      146.71     17.00 o
  -3  -3  11       94.22      107.74     12.80 o
  -2  -3  11      250.47      224.66     15.66 o
  -1  -3  11        9.82       16.43      3.44 o
   0  -3  11      437.31      472.09     37.16 o
   1  -3  11      429.62      536.81     22.16 o
   2  -3  11      131.66      166.20     14.52 o
   3  -3  11      110.70      118.06     14.33 o
   4  -3  11        3.62        6.11      3.06 o
   5  -3  11       50.79       45.28      6.50 o
   6  -3  11       23.38       24.45      5.35 o
   7  -3  11       22.21       24.64      4.58 o
   8  -3  11        8.70        9.55      2.67 o
  -7  -2  11       22.67       23.69      4.20 o
  -6  -2  11       48.53       49.86      6.11 o
  -5  -2  11      192.76      198.73     14.81 o
  -4  -2  11      368.88      347.11     25.22 o
  -3  -2  11      303.67      302.98     20.82 o
  -2  -2  11      399.85      424.77     17.86 o
  -1  -2  11      422.67      428.68     13.49 o
   0  -2  11      377.41      431.93     23.88 o
   1  -2  11       45.02       60.52      5.51 o
   2  -2  11      521.07      694.41     28.08 o
   3  -2  11      543.14      633.28     31.52 o
   4  -2  11       47.90       51.64      5.35 o
   5  -2  11       34.59       38.58      7.26 o
   6  -2  11       36.08       32.86      5.73 o
   7  -2  11       51.18       44.32      6.11 o
   8  -2  11        5.25        5.35      2.29 o
  -7  -1  11       49.67       53.68      6.30 o
  -6  -1  11      151.56      154.74     10.32 o
  -5  -1  11      376.20      364.96     12.91 o
  -4  -1  11      128.47      136.78     15.09 o
  -3  -1  11      280.59      276.05     19.29 o
  -2  -1  11      488.41      498.95     26.36 o
  -1  -1  11      404.37      461.58     14.18 o
   0  -1  11      464.09      560.46     14.26 o
   1  -1  11       56.63       57.81      4.91 o
   2  -1  11     2038.35     2528.23    104.02 o
   3  -1  11      651.43      717.53     23.45 o
   4  -1  11        6.38        0.32      3.92 o
   5  -1  11        3.00        1.72      2.87 o
   6  -1  11       87.02       84.44      8.79 o
   7  -1  11       48.93       51.39      6.50 o
   8  -1  11        4.41        5.16      2.10 o
  -8   0  11        0.19        6.69      2.87 o
  -7   0  11       28.06       25.41      4.78 o
  -6   0  11      299.50      294.77     14.52 o
  -5   0  11      199.51      176.51      9.48 o
  -4   0  11       75.65       71.45     10.89 o
  -3   0  11       23.41       20.25      6.11 o
  -2   0  11      414.33      469.37     21.78 o
  -1   0  11      618.89      645.89     22.35 o
   0   0  11      144.17      140.22      9.55 o
   1   0  11      960.46     1125.00     27.13 o
   2   0  11       48.28       52.52      5.64 o
   3   0  11      372.18      407.82     16.88 o
   4   0  11        3.04        3.06      3.06 o
   5   0  11        3.75       -1.53      2.67 o
   6   0  11      118.48      112.90      9.74 o
   7   0  11       23.61       28.66      4.97 o
   8   0  11        7.31        5.73      2.10 o
  -8   1  11       43.78       47.38      5.35 o
  -7   1  11       49.69       46.93      5.35 o
  -6   1  11      151.36      148.91     15.38 o
  -5   1  11      376.54      393.32     14.45 o
  -4   1  11      128.61      132.20     14.71 o
  -3   1  11      281.18      297.44     19.87 o
  -2   1  11      487.97      491.53     22.92 o
  -1   1  11      404.27      470.33     20.06 o
   0   1  11      464.67      567.37     21.20 o
   1   1  11       56.58       57.69      7.64 o
   3   1  11      650.97      725.74     33.81 o
   5   1  11        3.02        3.44      2.67 o
   6   1  11       86.96       76.99      7.83 o
   7   1  11       48.99       66.29      6.30 o
  -8   2  11        4.70        5.22      1.79 o
  -7   2  11       22.65       23.90      3.63 o
  -6   2  11       48.70       42.71      4.24 o
  -5   2  11      192.44      188.48      5.92 o
  -4   2  11      368.81      386.31     13.36 o
  -3   2  11      303.51      308.90     20.44 o
  -2   2  11      399.42      395.82     21.20 o
  -1   2  11      423.75      438.81     20.44 o
   0   2  11      376.84      427.92     19.87 o
   1   2  11       45.09       48.52      8.02 o
   2   2  11      520.43      691.16     29.80 o
   3   2  11      544.24      618.95     31.33 o
   5   2  11       34.44       31.14      5.16 o
   6   2  11       36.14       42.22      5.73 o
  -8   3  11        1.53        1.56      3.25 o
  -7   3  11        0.05       -1.34      1.89 o
  -6   3  11       17.50       15.02      3.17 o
  -5   3  11        0.46       -1.59      2.29 o
  -4   3  11      150.73      156.31      5.22 o
  -3   3  11       94.09      103.16     12.23 o
  -2   3  11      250.87      230.96     16.81 o
  -1   3  11        9.60       10.12      4.20 o
   0   3  11      438.07      448.36     22.35 o
   1   3  11      429.47      506.24     25.22 o
   2   3  11      131.66      158.37     15.66 o
   4   3  11        3.64        5.73      3.06 o
  -8   4  11        3.77        2.10      1.53 o
  -7   4  11       26.11       28.25      3.44 o
  -6   4  11        7.37        6.06      2.29 o
  -5   4  11        9.65       10.17      2.14 o
  -4   4  11       52.76       51.94      3.33 o
  -3   4  11       28.45       25.98      6.88 o
  -2   4  11      355.29      351.12     21.40 o
  -1   4  11      444.32      442.63     23.12 o
   0   4  11     1026.61     1147.36     38.40 o
   1   4  11       45.96       61.90     10.32 o
   2   4  11      438.08      418.94     27.32 o
   4   4  11      225.22      237.46     11.08 o
   5   4  11       22.69       20.44      4.01 o
  -8   5  11        3.80        5.49      1.65 o
  -7   5  11       12.89       13.98      2.63 o
  -6   5  11        6.99        4.73      2.34 o
  -5   5  11       97.50       82.12      6.08 o
  -4   5  11       38.49       37.49      3.09 o
  -3   5  11       16.44       15.80      3.21 o
  -2   5  11      224.98      217.02     17.77 o
  -1   5  11     1318.15     1342.98     43.17 o
   0   5  11      387.38      358.57     23.50 o
   1   5  11      286.40      286.74     21.78 o
   2   5  11       67.23       75.84     13.18 o
   3   5  11      531.15      538.34     15.66 o
   4   5  11       94.31       91.02      5.13 o
   5   5  11       20.38       20.44      4.58 o
   6   5  11       15.72       21.78      4.39 o
  -7   6  11        4.42        5.47      2.48 o
  -6   6  11        4.31        5.46      3.34 o
  -5   6  11      132.82      127.01      7.29 o
  -4   6  11      172.17      171.05     13.49 o
  -3   6  11      159.29      162.38     17.00 o
  -2   6  11       10.34       19.87      5.92 o
  -1   6  11      164.56      171.36     17.00 o
   0   6  11        8.36       16.81      6.69 o
   1   6  11      138.92      132.96     15.66 o
   2   6  11      654.15      615.40     12.28 o
   3   6  11      915.80      862.33     21.20 o
   4   6  11      363.15      320.19      9.59 o
   5   6  11       11.41        7.45      3.82 o
   6   6  11       31.29       35.72      4.78 o
  -7   7  11        2.42       -0.19      1.53 o
  -6   7  11        9.56        5.18      2.36 o
  -5   7  11        4.42        0.46      2.29 o
  -4   7  11       17.25       15.86      3.17 o
  -3   7  11       42.87       49.10      9.93 o
  -2   7  11      183.09      203.03     23.97 o
  -1   7  11       22.20       28.28      3.96 o
   0   7  11       36.13       28.46      8.60 o
   1   7  11       23.86       25.61      3.55 o
   2   7  11      247.37      212.91      7.72 o
   3   7  11      325.58      311.77      9.66 o
   4   7  11      432.73      393.72     15.66 o
   5   7  11       78.84       79.66      7.45 o
   6   7  11       17.71       15.86      3.82 o
  -7   8  11        0.45        0.57      1.72 o
  -6   8  11        2.21        5.88      1.97 o
  -5   8  11        0.78        0.36      1.93 o
  -4   8  11       60.29       69.23      5.83 o
  -2   8  11       10.13        4.94      4.68 o
  -1   8  11      304.94      317.90     12.31 o
   0   8  11       33.61       31.26      2.56 o
   1   8  11      211.72      194.16      6.21 o
   2   8  11       92.34       94.02      5.87 o
   3   8  11      339.32      291.33     13.56 o
   4   8  11      224.55      218.82     13.18 o
   5   8  11       30.17       31.71      4.97 o
   6   8  11       52.15       59.79      5.73 o
  -6   9  11       33.47       35.34      4.78 o
  -5   9  11       85.49       71.26      7.64 o
  -4   9  11       37.35       29.42      5.54 o
  -3   9  11        1.83        0.76      2.67 o
  -2   9  11      493.05      472.43     18.15 o
  -1   9  11      354.47      358.97     13.66 o
   0   9  11        0.51        0.61      1.73 o
   1   9  11       83.30       81.91      4.44 o
   2   9  11      125.55      118.78      5.45 o
   3   9  11      564.07      498.51     12.49 o
   4   9  11      234.32      220.63     13.47 o
   5   9  11       60.75       57.31      6.11 o
   6   9  11       24.53       25.41      3.63 o
  -6  10  11        0.67        0.19      1.91 o
  -5  10  11       79.09       96.28      8.02 o
  -4  10  11       46.82       43.75      6.11 o
  -3  10  11      118.29      124.17      9.55 o
  -2  10  11       66.03       61.32      7.26 o
  -1  10  11      100.44      103.92      9.17 o
   0  10  11        1.25        1.18      2.48 o
   1  10  11        7.87        8.73      2.04 o
   2  10  11       24.02       21.82      2.64 o
   3  10  11       29.14       22.56      3.04 o
   4  10  11        7.78        6.11      3.06 o
   5  10  11        8.65       12.61      3.25 o
   6  10  11        7.82        7.83      2.29 o
  -5  11  11        3.52        4.16      1.68 o
  -4  11  11      199.87      193.33     10.89 o
  -3  11  11       39.83       41.31      3.91 o
  -2  11  11      100.47      107.74      8.98 o
  -1  11  11       44.70       36.87      5.54 o
   0  11  11      199.56      164.74     16.24 o
   1  11  11       48.10       47.91      3.40 o
   2  11  11       27.54       26.59      5.64 o
   3  11  11       58.56       50.67      4.05 o
   4  11  11        0.17        2.10      2.48 o
   5  11  11        1.86       -0.57      2.10 o
  -5  12  11       11.43       11.65      2.10 o
  -4  12  11        7.82        7.41      2.10 o
  -3  12  11       13.66       10.23      2.15 o
  -2  12  11        1.31        3.25      2.67 o
  -1  12  11       54.89       58.27      6.69 o
   0  12  11       56.19       63.04      6.88 o
   1  12  11       10.90       12.42      3.63 o
   2  12  11       12.45       12.37      2.15 o
   3  12  11       34.08       40.03      3.17 o
   4  12  11       22.59       25.41      3.44 o
  -4  13  11        5.46        3.44      1.72 o
  -3  13  11        1.80        0.19      1.22 o
  -2  13  11       21.75       22.15      2.63 o
  -1  13  11       10.23       10.51      3.25 o
   0  13  11        7.30        4.20      3.06 o
   1  13  11        9.51        9.74      3.06 o
   2  13  11       17.74       21.78      3.63 o
   3  13  11       16.82       16.81      2.48 o
  -2  14  11        3.88        1.55      1.53 o
  -1  14  11        6.78        5.99      1.60 o
   0  14  11       22.37       29.61      4.01 o
   1  14  11       25.43       25.41      3.63 o
  -2  -9  12      162.61      156.65     11.08 o
  -1  -9  12       20.85       19.87      4.97 o
   0  -9  12      560.38      467.65     17.96 o
   1  -9  12      201.68      205.55     11.65 o
  -3  -8  12       54.00       51.20      6.69 o
  -2  -8  12       30.50       31.71      5.73 o
  -1  -8  12       82.03       80.43      7.64 o
   0  -8  12      514.40      541.39     18.53 o
   1  -8  12       27.79       21.78      4.97 o
   4  -8  12       31.95       26.55      4.20 o
   5  -8  12        0.14        7.26      2.67 o
   6  -8  12       18.80       22.35      3.25 o
  -3  -7  12       63.08       61.32      7.07 o
  -2  -7  12       90.42       85.20      7.83 o
  -1  -7  12       15.87       14.33      3.63 o
   0  -7  12       87.26       81.38      7.26 o
   1  -7  12      221.12      213.20     10.89 o
   2  -7  12      298.32      314.83     25.98 o
   3  -7  12      128.27      141.75      9.17 o
   4  -7  12      148.60      149.20      9.93 o
   5  -7  12        4.09        3.25      2.67 o
   6  -7  12       17.92       20.82      3.82 o
   7  -7  12        6.82        7.64      1.91 o
  -4  -6  12       20.70       17.00      4.58 o
  -3  -6  12       82.94       84.44      7.64 o
  -2  -6  12       39.57       40.31      5.54 o
   1  -6  12       14.80       28.27      7.26 o
   2  -6  12      204.41      199.06     20.25 o
   3  -6  12      171.91      169.78      9.31 o
   4  -6  12      205.04      189.70     11.65 o
   5  -6  12       26.04       26.17      4.97 o
   6  -6  12       22.68       25.98      4.58 o
   7  -6  12        2.02        3.44      2.10 o
  -4  -5  12       97.94      112.16      7.45 o
  -3  -5  12       70.28       64.57      6.69 o
   1  -5  12        7.02       15.47      5.54 o
   2  -5  12        7.43       12.04      6.30 o
   3  -5  12      173.29      183.57      9.55 o
   4  -5  12      195.77      169.03      9.97 o
   5  -5  12       41.23       40.69      6.11 o
   6  -5  12       15.60       13.37      4.20 o
   7  -5  12        4.94        3.44      2.48 o
  -4  -4  12      104.15       98.38     14.52 o
  -3  -4  12       10.12       16.05      6.30 o
   2  -4  12       45.71       57.12      9.36 o
   3  -4  12      265.21      243.66     10.96 o
   4  -4  12       20.41       19.95      4.28 o
   5  -4  12       36.32       39.16      5.92 o
   6  -4  12       45.12       38.97      5.92 o
   7  -4  12      120.88      131.81      9.17 o
   8  -4  12       26.44       30.76      3.06 o
  -6  -3  12        8.81       17.00      3.82 o
  -5  -3  12        5.93       -1.53      6.69 o
  -4  -3  12        1.00       -6.11      6.11 o
  -3  -3  12      357.80      382.83     23.69 o
  -2  -3  12       46.26       44.70      7.64 o
   0  -3  12     1444.16     1498.67     48.90 o
   2  -3  12       63.66       67.63      9.74 o
   3  -3  12      334.59      376.34     25.41 o
   4  -3  12      310.92      296.09     12.85 o
   5  -3  12      151.60      130.29     10.70 o
   6  -3  12      174.97      157.03     11.65 o
   7  -3  12       50.11       47.19      5.92 o
   8  -3  12       18.41       20.25      3.06 o
  -7  -2  12        3.29       -1.15      2.67 o
  -6  -2  12       43.47       40.88      5.73 o
  -5  -2  12      239.69      243.92     10.52 o
  -4  -2  12       20.18        9.17      4.97 o
  -3  -2  12        2.74        3.82      3.63 o
  -2  -2  12       95.85       94.47      7.59 o
  -1  -2  12      261.86      327.42     12.26 o
   0  -2  12       25.30       22.92      7.45 o
   1  -2  12      324.78      314.83     22.54 o
   2  -2  12      353.11      414.37     27.89 o
   3  -2  12      256.40      268.21     20.63 o
   4  -2  12       77.02       84.58      7.08 o
   5  -2  12      207.15      187.60     12.61 o
   6  -2  12       29.34       24.83      5.35 o
   7  -2  12       67.62       65.33      6.88 o
   8  -2  12       12.91       17.00      2.87 o
  -7  -1  12        3.45        5.54      3.44 o
  -6  -1  12       61.27       63.61      6.88 o
  -5  -1  12       11.97       18.43      7.07 o
  -4  -1  12       71.49       69.35     11.65 o
  -3  -1  12      204.36      198.68     16.62 o
  -2  -1  12      559.61      598.87     33.91 o
  -1  -1  12      264.22      281.81     11.72 o
   0  -1  12       30.20       36.58      4.25 o
   1  -1  12      491.30      534.52     28.27 o
   2  -1  12      983.08     1138.01     33.81 o
   3  -1  12      328.58      370.51     26.94 o
   4  -1  12       38.83       35.00      4.42 o
   5  -1  12       20.24       21.78      4.58 o
   6  -1  12       37.91       34.00      6.11 o
   7  -1  12       40.80       41.07      5.73 o
   8  -1  12        2.20        2.48      1.72 o
  -8   0  12      116.81      131.24      7.64 o
  -7   0  12       78.90       71.26      7.07 o
  -6   0  12      118.22      125.42      7.45 o
  -5   0  12       47.75       38.11      6.78 o
  -4   0  12      201.35      215.87     18.53 o
  -3   0  12       48.20       52.34      8.98 o
  -2   0  12       80.11       83.10     10.12 o
  -1   0  12     2904.70     3170.23     51.01 o
   0   0  12     6181.20     6585.74     68.77 o
   1   0  12     2527.12     3102.54    257.32 o
   2   0  12      221.90      232.68     19.49 o
   3   0  12      309.55      347.11     25.03 o
   4   0  12        2.54        1.53      2.48 o
   5   0  12       84.98       73.55      8.02 o
   6   0  12       33.56       31.52      5.92 o
   7   0  12       29.45       37.06      5.16 o
  -8   1  12       45.37       52.34      5.35 o
  -7   1  12        3.45        3.63      3.25 o
  -6   1  12       61.17       56.93      7.45 o
  -5   1  12       12.01       19.14      8.12 o
  -4   1  12       71.62       71.41     13.28 o
  -3   1  12      204.52      228.10     17.96 o
  -2   1  12      560.17      580.36     25.60 o
  -1   1  12      265.03      292.47     16.62 o
   0   1  12       30.31       38.21      6.11 o
   1   1  12      492.10      574.06     23.12 o
   2   1  12      982.34     1071.13     41.26 o
   3   1  12      327.98      372.14     24.83 o
   4   1  12       38.55       41.45      5.73 o
   5   1  12       20.19       12.99      3.82 o
   6   1  12       38.01       37.44      6.11 o
   7   1  12       40.74       49.29      5.35 o
  -8   2  12       16.66       22.35      3.82 o
  -7   2  12        3.30        2.93      2.06 o
  -6   2  12       43.48       43.83      4.78 o
  -5   2  12      239.56      244.57      6.82 o
  -4   2  12       20.24       18.42      3.53 o
  -3   2  12        2.77        1.53      6.11 o
  -2   2  12       95.92       85.97     10.51 o
  -1   2  12      261.96      316.35     18.53 o
   0   2  12       25.09       24.83      6.11 o
   1   2  12      324.68      337.94     19.87 o
   2   2  12      352.79      387.42     23.12 o
   3   2  12      255.94      267.45     21.97 o
   4   2  12       76.68       76.99      7.64 o
   5   2  12      206.94      194.66     11.46 o
   6   2  12       29.25       34.77      5.54 o
  -8   3  12        9.97       11.17      3.06 o
  -7   3  12        1.20       -2.44      4.49 o
  -6   3  12        8.79        7.56      4.39 o
  -5   3  12        5.97        4.37      1.79 o
  -4   3  12        1.04       -0.83      1.57 o
  -3   3  12      357.75      377.10     23.69 o
  -2   3  12       46.08       48.90      8.79 o
  -1   3  12      427.37      427.54     22.35 o
   0   3  12     1444.66     1534.39     42.98 o
   1   3  12       24.81       24.45      6.50 o
   2   3  12       63.74       53.49     10.51 o
   4   3  12      310.34      327.05     12.61 o
  -8   4  12        0.21        0.36      1.33 o
  -7   4  12        8.07        7.41      2.09 o
  -6   4  12       22.84       21.37      3.53 o
  -5   4  12       12.26       16.03      3.46 o
  -4   4  12      104.25       99.02      4.74 o
  -3   4  12       10.00       14.71      6.11 o
  -2   4  12      257.93      258.85     19.29 o
  -1   4  12     1296.84     1431.43     43.56 o
   0   4  12       22.24       17.96      6.30 o
   1   4  12       35.51       32.48      8.21 o
   2   4  12       46.10       51.39     10.70 o
   3   4  12      265.29      239.18     10.70 o
   4   4  12       20.27       19.29      4.20 o
   5   4  12       36.24       38.59      5.54 o
  -8   5  12        5.77        6.88      2.29 o
  -7   5  12        0.66       -1.55      1.55 o
  -6   5  12        1.01        1.39      2.15 o
  -5   5  12       88.00       79.48      5.94 o
  -4   5  12       97.89      108.04      4.81 o
  -3   5  12       70.16       65.16      5.48 o
  -2   5  12       89.75       88.26     12.42 o
  -1   5  12       65.08       68.01     10.51 o
   0   5  12      138.56      110.42     13.56 o
   1   5  12        6.93        4.01      4.39 o
   2   5  12        7.34        4.97      5.54 o
   3   5  12      173.88      172.89      9.74 o
   4   5  12      194.73      162.76      9.93 o
   5   5  12       41.21       42.98      5.73 o
   6   5  12       15.68       18.53      3.82 o
  -7   6  12        9.73        9.54      2.09 o
  -6   6  12       12.60       10.60      2.70 o
  -5   6  12       14.63       12.65      2.88 o
  -4   6  12       20.53       16.61      5.54 o
  -3   6  12       82.63       76.22     11.84 o
  -2   6  12       39.28       43.36      9.17 o
  -1   6  12       59.01       60.37     10.70 o
   0   6  12      753.22      748.67     36.49 o
   1   6  12       14.96        1.53      4.39 o
   2   6  12      204.20      203.81     13.56 o
   3   6  12      172.27      172.70     10.12 o
   4   6  12      205.20      186.64     10.89 o
   5   6  12       26.06       35.15      5.73 o
   6   6  12       22.68       26.74      4.39 o
  -7   7  12        2.98        2.65      1.41 o
  -6   7  12       34.01       29.87      3.63 o
  -5   7  12       31.08       29.64      3.97 o
  -4   7  12        5.11        2.84      2.63 o
  -3   7  12       63.16       75.27     12.99 o
  -2   7  12       90.29       92.63      6.70 o
  -1   7  12       15.77       16.52      3.34 o
   0   7  12       87.34       91.47      6.70 o
   1   7  12      221.30      226.43      7.77 o
   2   7  12      297.90      287.32     24.64 o
   3   7  12      128.18      122.84      8.98 o
   4   7  12      148.58      139.84      9.74 o
   5   7  12        4.06        2.10      2.87 o
   6   7  12       17.87       18.15      4.01 o
  -7   8  12        9.73        8.21      2.29 o
  -6   8  12        3.61        4.34      1.93 o
  -5   8  12        4.93        4.86      2.20 o
  -4   8  12       51.73       57.58      7.35 o
  -2   8  12       30.43       33.72      6.69 o
  -1   8  12       82.45       84.03      8.98 o
   0   8  12      514.05      544.96      9.96 o
   1   8  12       27.70       25.26      4.30 o
   2   8  12      403.22      374.32     15.09 o
   3   8  12       32.97       31.33      5.16 o
   4   8  12       31.97       32.39      3.56 o
   5   8  12        0.14        2.67      3.25 o
   6   8  12       18.83       22.73      4.01 o
  -6   9  12       10.37       13.56      3.25 o
  -5   9  12        7.67        7.26      3.82 o
  -4   9  12       61.10       64.04      4.86 o
  -3   9  12       51.80       64.16      4.93 o
  -2   9  12      162.11      185.49     11.27 o
  -1   9  12       20.61       17.77      4.39 o
   0   9  12      560.51      515.52     10.49 o
   1   9  12      201.85      197.25      6.88 o
   2   9  12       24.07       24.79      3.31 o
   3   9  12      342.42      341.32     16.05 o
   4   9  12       65.40       74.79      6.59 o
   5   9  12        1.63       -0.38      2.29 o
   6   9  12        2.10        2.67      2.29 o
  -6  10  12        8.50        8.79      2.29 o
  -5  10  12       37.61       40.88      5.35 o
  -4  10  12       54.88       58.84      6.88 o
  -3  10  12      120.15      129.71      9.55 o
  -2  10  12       47.58       50.82      6.30 o
  -1  10  12      106.15       81.19      7.83 o
   0  10  12      259.33      249.03     24.83 o
   1  10  12        0.38        0.51      1.50 o
   2  10  12       45.27       49.03      4.49 o
   3  10  12        0.68        2.50      3.15 o
   4  10  12       38.59       37.25      4.97 o
   5  10  12        1.66        4.58      2.67 o
  -5  11  12        2.78        3.06      1.49 o
  -4  11  12       38.36       34.77      5.16 o
  -3  11  12       11.87       11.18      2.43 o
  -2  11  12        8.87        8.60      3.63 o
  -1  11  12      154.21      134.30      9.93 o
   0  11  12      287.96      276.81     14.14 o
   1  11  12       37.52       43.27      3.91 o
   2  11  12       22.99       21.74      2.96 o
   3  11  12        4.54        2.96      1.89 o
   4  11  12       30.36       27.13      4.20 o
   5  11  12        7.65        5.92      2.48 o
  -4  12  12       22.75       27.69      4.20 o
  -3  12  12        9.37        9.85      2.03 o
  -2  12  12       15.28       16.62      4.01 o
  -1  12  12       64.36       57.88      6.69 o
   0  12  12       34.03       29.23      4.78 o
   1  12  12       11.74       10.32      3.25 o
   2  12  12       13.29        9.33      2.67 o
   3  12  12       15.55       16.23      2.20 o
   4  12  12       39.16       43.56      4.20 o
  -3  13  12        1.41        3.31      1.28 o
  -2  13  12        5.44        6.37      1.82 o
  -1  13  12       12.00        9.17      3.06 o
   0  13  12       11.75       14.14      3.44 o
   1  13  12        5.62        5.35      2.67 o
   2  13  12       33.24       47.76      4.78 o
  -2  14  12        0.73        1.91      1.72 o
  -1  14  12       62.54       85.52      3.97 o
   0  14  12       40.68       56.93      4.97 o
   1  14  12       23.98       34.77      4.01 o
  -2  -9  13       21.58       20.82      4.78 o
  -1  -9  13       43.54       37.63      6.11 o
   0  -9  13       68.84       59.03      7.07 o
   1  -9  13       61.30       49.48      6.50 o
  -3  -8  13      166.87      158.94     11.08 o
  -2  -8  13        8.54        8.21      4.01 o
  -1  -8  13       48.36       46.23      6.50 o
   0  -8  13      645.02      623.35     20.44 o
   1  -8  13      359.14      350.36     14.71 o
   4  -8  13      227.25      245.67     12.04 o
   5  -8  13       10.03       14.90      3.06 o
   6  -8  13        7.60        6.88      2.10 o
  -3  -7  13       58.01       49.29      6.50 o
  -2  -7  13      118.64      118.25      9.36 o
  -1  -7  13       32.30       32.09      5.35 o
   0  -7  13       28.21       13.95      4.01 o
   1  -7  13      525.27      506.43     17.19 o
   3  -7  13       37.01       39.93      5.54 o
   4  -7  13       90.86       90.36      8.02 o
   5  -7  13      122.34      131.62      9.17 o
   6  -7  13       26.97       34.00      4.39 o
   7  -7  13       18.88       17.00      2.48 o
  -4  -6  13       89.90       92.65      8.21 o
  -3  -6  13      138.82      130.09      9.36 o
  -2  -6  13       18.54       20.06      4.20 o
  -1  -6  13      214.79      202.11     11.08 o
   0  -6  13     1072.20     1010.38     23.69 o
   1  -6  13      307.83      301.64     12.80 o
   2  -6  13      104.96      106.79      7.64 o
   3  -6  13      154.67      149.77     10.12 o
   4  -6  13      290.98      277.96     14.14 o
   5  -6  13      211.25      197.91     12.04 o
   6  -6  13        7.02        8.60      3.06 o
   7  -6  13        5.13        4.97      2.10 o
  -4  -5  13      144.68      143.09      9.55 o
  -3  -5  13      155.17      167.54     10.12 o
  -2  -5  13      311.67      308.33     13.18 o
   3  -5  13       56.55       61.90      6.50 o
   4  -5  13      555.08      560.11     20.44 o
   5  -5  13       43.06       34.96      5.92 o
   6  -5  13       31.14       35.72      5.54 o
   7  -5  13       19.20       18.34      3.63 o
  -4  -4  13      271.45      293.24     22.92 o
  -3  -4  13      248.12      267.32     10.24 o
   3  -4  13       39.97       41.26      5.73 o
   4  -4  13      141.46      132.01     10.32 o
   5  -4  13      157.90      149.20     11.46 o
   6  -4  13        2.62        3.44      3.44 o
   7  -4  13        8.11       13.18      3.63 o
  -4  -3  13        1.97       -5.54      5.54 o
  -3  -3  13       46.34       55.59      9.17 o
  -2  -3  13       73.09       71.45      9.17 o
   0  -3  13      147.58      233.44     20.63 o
   3  -3  13       86.41       97.43      8.21 o
   4  -3  13      131.45      135.63     10.51 o
   5  -3  13      106.90      102.39      9.74 o
   6  -3  13      153.57      151.49     11.46 o
   7  -3  13        4.35        4.97      3.06 o
  -7  -2  13       37.69       35.53      4.58 o
  -6  -2  13      132.64      130.09      8.98 o
  -5  -2  13       33.74       34.20      5.35 o
  -4  -2  13       24.86       23.31      7.07 o
  -3  -2  13       60.79       54.83      8.98 o
  -2  -2  13      349.88      385.32     20.44 o
  -1  -2  13      218.49      246.48     11.06 o
   0  -2  13      187.76      217.59     18.91 o
   1  -2  13      592.26      666.71     34.39 o
   2  -2  13      240.24      288.46     23.88 o
   4  -2  13       20.61       13.95      4.20 o
   5  -2  13        6.88       10.12      4.20 o
   6  -2  13        4.62        8.02      4.01 o
   7  -2  13        4.30       12.99      3.82 o
   8  -2  13        4.74        7.64      2.29 o
  -7  -1  13       31.21       34.00      4.97 o
  -6  -1  13       12.74       10.89      4.01 o
  -5  -1  13      173.67      177.59      9.36 o
  -4  -1  13       63.34       67.69      5.67 o
  -3  -1  13       18.53       15.47      5.54 o
  -2  -1  13      335.81      383.44     22.35 o
  -1  -1  13      441.55      537.20     16.78 o
   0  -1  13     2361.80     2749.18     65.33 o
   1  -1  13      954.43     1055.09     41.84 o
   2  -1  13       82.46       98.96     13.75 o
   3  -1  13       42.77       41.45      9.74 o
   4  -1  13      378.19      395.25     17.58 o
   5  -1  13       81.09       75.08      8.41 o
   6  -1  13        5.75        5.73      3.44 o
   7  -1  13       15.85       14.52      3.63 o
  -8   0  13       30.99       42.22      4.58 o
  -7   0  13       50.96       46.99      6.11 o
  -6   0  13        2.12        6.22      2.39 o
  -5   0  13       16.07       18.24      4.87 o
  -4   0  13       34.28       42.27      5.03 o
  -3   0  13      606.40      615.51     29.42 o
  -2   0  13       10.01        4.58      3.44 o
  -1   0  13      376.04      456.76     20.25 o
   0   0  13       28.22       29.42      5.54 o
   1   0  13      172.00      183.78     17.58 o
   2   0  13       33.20       17.77      7.45 o
   3   0  13       46.27       46.04     10.89 o
   4   0  13      178.10      177.28     11.65 o
   5   0  13        4.17        2.87      3.06 o
   6   0  13       22.18       23.12      5.16 o
   7   0  13       36.55       33.24      4.97 o
  -8   1  13       50.60       53.87      5.16 o
  -7   1  13       31.15       33.43      5.35 o
  -6   1  13       12.72        9.83      2.63 o
  -5   1  13      173.59      178.02      9.92 o
  -4   1  13       63.13       58.39      5.76 o
  -3   1  13       18.66       18.91      6.69 o
  -2   1  13      335.75      368.32     20.82 o
  -1   1  13      441.19      504.91     22.73 o
   0   1  13     2361.94     2740.40     51.01 o
   1   1  13      955.20     1204.09     34.77 o
   2   1  13       82.36      106.22     13.56 o
   3   1  13       42.53       58.46     11.08 o
   4   1  13      378.26      395.63     16.81 o
   5   1  13       81.25       82.72      8.41 o
   6   1  13        5.77        4.78      3.63 o
   7   1  13       15.83       17.00      3.44 o
  -8   2  13       19.91       21.40      3.63 o
  -7   2  13       37.68       27.91      3.12 o
  -6   2  13      132.65      127.39      6.58 o
  -5   2  13       33.70       33.20      3.97 o
  -4   2  13       24.78       26.55      3.14 o
  -3   2  13       60.80       56.74      9.74 o
  -2   2  13      349.74      369.65     21.59 o
  -1   2  13      218.03      225.23     16.24 o
   0   2  13      187.93      237.65     16.43 o
   1   2  13      592.84      689.83     29.04 o
   2   2  13      239.84      317.88     21.20 o
   3   2  13      105.24      106.79     14.71 o
   4   2  13       20.44       18.72      4.20 o
   5   2  13        6.93        2.48      3.06 o
   6   2  13        4.65        1.53      2.87 o
  -8   3  13        8.85       12.04      3.06 o
  -7   3  13        1.26       -1.14      1.93 o
  -6   3  13       27.99       25.55      3.48 o
  -5   3  13        4.64        3.14      1.80 o
  -4   3  13        1.99        1.24      2.95 o
  -3   3  13       46.33       48.33      8.60 o
  -2   3  13       73.24       71.45     10.32 o
  -1   3  13      121.70      116.15     12.04 o
   0   3  13      147.61      209.18     16.81 o
   1   3  13       32.90       45.66      8.60 o
   2   3  13       59.60       67.05     11.08 o
   3   3  13       86.78       94.30      6.36 o
   4   3  13      131.21      147.67      8.98 o
  -8   4  13        1.72        1.34      2.10 o
  -7   4  13       14.70       18.19      2.66 o
  -6   4  13        8.21        9.19      2.47 o
  -5   4  13       98.61      101.65      5.89 o
  -4   4  13      270.78      267.66      8.49 o
  -3   4  13      248.49      245.92      9.97 o
  -2   4  13      389.18      392.96     24.26 o
  -1   4  13        5.36        3.82      3.82 o
   0   4  13      368.09      367.17     24.07 o
   1   4  13       88.56      109.08     13.37 o
   2   4  13        0.84        8.21      4.78 o
   3   4  13       39.99       42.41      5.35 o
   4   4  13      141.38      143.47      9.17 o
   5   4  13      157.81      165.82      9.93 o
  -7   5  13        9.24        9.63      2.15 o
  -6   5  13        4.75        1.24      1.89 o
  -5   5  13       32.02       29.44      3.83 o
  -4   5  13      145.24      142.57      5.57 o
  -3   5  13      154.87      172.29      8.75 o
  -2   5  13      311.11      308.87     10.85 o
  -1   5  13      199.87      211.48     18.91 o
   0   5  13      334.11      357.24     24.45 o
   1   5  13      120.81      111.56     14.33 o
   2   5  13       97.04      106.21     11.08 o
   3   5  13       56.06       52.73      5.92 o
   4   5  13      554.55      544.64     17.77 o
   5   5  13       42.98       38.02      5.54 o
   6   5  13       31.17       39.16      4.97 o
  -7   6  13        3.04        4.33      1.68 o
  -6   6  13       32.15       30.54      3.64 o
  -5   6  13      124.38      115.02      6.96 o
  -4   6  13       89.84       87.21      6.11 o
  -3   6  13      138.85      156.65     17.19 o
  -2   6  13       18.70       17.65      3.82 o
  -1   6  13      214.62      197.72     19.10 o
   0   6  13     1072.06     1009.05     43.36 o
   1   6  13      308.77      302.00     11.17 o
   2   6  13      104.63       99.92      7.10 o
   3   6  13      154.51      154.74      9.74 o
   4   6  13      291.61      265.54     12.99 o
   5   6  13      211.31      200.40     10.89 o
   6   6  13        7.03        3.82      2.87 o
  -7   7  13        0.16       -1.24      1.35 o
  -6   7  13       10.15       10.96      3.15 o
  -5   7  13        2.37        2.95      1.88 o
  -4   7  13       26.60       28.34      3.98 o
  -2   7  13      118.27      121.01      7.66 o
  -1   7  13       32.19       27.33      3.95 o
   0   7  13       28.24       22.56      5.64 o
   1   7  13      525.92      506.36     14.92 o
   2   7  13      324.78      318.82     28.66 o
   3   7  13       36.91       33.81      5.54 o
   4   7  13       91.15       83.10      7.64 o
   5   7  13      122.22      118.25      8.60 o
   6   7  13       26.94       30.76      4.39 o
  -7   8  13        0.14       -0.38      1.72 o
  -6   8  13       23.38       24.71      2.80 o
  -5   8  13       45.93       41.80      4.11 o
  -4   8  13        1.47        0.85      2.15 o
  -2   8  13        8.60        3.63      2.67 o
  -1   8  13       48.37       50.11      5.37 o
   0   8  13      645.17      654.30     13.00 o
   1   8  13      359.51      323.89     24.45 o
   2   8  13      374.67      365.26     15.09 o
   3   8  13        2.24       -1.91      2.87 o
   4   8  13      226.43      224.09      8.69 o
   5   8  13       10.06       12.04      3.44 o
   6   8  13        7.62       10.51      3.06 o
  -6   9  13        7.53       10.89      3.06 o
  -5   9  13       22.26       18.43      2.69 o
  -4   9  13      260.92      268.33     17.58 o
  -3   9  13       82.00       92.03      5.67 o
  -2   9  13       21.73       21.78      4.58 o
  -1   9  13       43.60       39.54      5.92 o
   0   9  13       68.80       59.29      4.57 o
   1   9  13       61.05       50.60      4.45 o
   2   9  13      276.70      239.06      9.36 o
   3   9  13      253.96      226.51      8.65 o
   4   9  13       23.55       22.60      2.88 o
   5   9  13        5.19        4.39      3.06 o
   6   9  13        4.67        4.58      2.29 o
  -6  10  13       25.65       23.31      2.87 o
  -5  10  13       24.76       26.36      4.20 o
  -4  10  13      154.08      148.63     10.12 o
  -3  10  13       60.81       60.56      6.50 o
  -2  10  13       82.79       81.19      7.83 o
  -1  10  13       99.01       96.47      8.41 o
   0  10  13      162.38      160.85     10.89 o
   1  10  13       20.88       14.10      2.66 o
   2  10  13        5.97        2.77      1.96 o
   3  10  13       23.41       18.49      2.83 o
   4  10  13        4.79        4.44      1.69 o
   5  10  13        9.80       11.65      3.06 o
  -5  11  13       60.82       70.50      6.11 o
  -4  11  13       22.47       21.78      3.82 o
  -3  11  13      129.62      144.02      6.55 o
  -2  11  13       46.58       42.03      5.73 o
  -1  11  13       89.05       86.16      7.83 o
   0  11  13        0.72        4.58      2.87 o
   1  11  13       29.32       24.51      3.10 o
   2  11  13        3.18        7.36      4.49 o
   3  11  13        7.23        7.73      2.09 o
   4  11  13       15.91       19.68      3.63 o
   5  11  13       22.46       31.52      3.63 o
  -4  12  13        1.59        4.97      2.10 o
  -3  12  13       14.27       20.17      4.87 o
  -2  12  13        8.66       10.89      3.25 o
  -1  12  13        0.58        7.45      3.06 o
   0  12  13        7.38        9.36      3.25 o
   1  12  13       35.08       33.43      4.78 o
   2  12  13       19.15       21.40      2.57 o
   3  12  13       40.02       45.13      4.58 o
   4  12  13        2.66       -1.72      1.91 o
  -3  13  13        3.20        3.25      2.10 o
  -2  13  13        1.90        1.50      2.58 o
  -1  13  13        1.13        2.29      2.10 o
   0  13  13       21.84       21.59      3.82 o
   1  13  13        6.23        5.54      2.48 o
   2  13  13       20.14       22.92      3.44 o
  -1  14  13        7.77        9.26      1.55 o
   0  14  13        4.37        4.20      2.29 o
   1  14  13        0.20       -0.38      1.53 o
  -2  -9  14      203.13      175.37     11.84 o
  -1  -9  14       31.10       19.29      4.97 o
   0  -9  14       23.00       19.49      4.78 o
   1  -9  14       94.60      105.07      8.79 o
  -3  -8  14       22.64       16.43      4.78 o
  -2  -8  14      227.89      218.93     12.80 o
  -1  -8  14       10.77        8.21      4.01 o
   0  -8  14      453.85      426.58     17.38 o
   1  -8  14      358.98      364.30     15.47 o
   4  -8  14      104.58      106.22      7.83 o
   5  -8  14       10.96       11.46      3.06 o
   6  -8  14       17.19       17.19      2.67 o
  -4  -7  14       23.74       27.51      5.35 o
  -3  -7  14       80.05       82.72      8.02 o
  -2  -7  14       14.76        9.93      3.63 o
  -1  -7  14       27.40       22.92      4.78 o
   0  -7  14      428.76      437.66     17.00 o
   1  -7  14      252.49      222.17     11.84 o
   3  -7  14       46.91       53.30      6.11 o
   4  -7  14       90.20       94.94      8.02 o
   5  -7  14       23.39       23.50      4.39 o
   6  -7  14       33.92       39.54      4.39 o
  -4  -6  14       10.88        9.74      3.82 o
  -3  -6  14       58.19       48.71      6.11 o
  -2  -6  14       34.23       57.50      6.50 o
  -1  -6  14      129.27      120.16      8.98 o
   0  -6  14      114.99      130.86      9.17 o
   1  -6  14       13.98       12.80      3.82 o
   2  -6  14      285.21      300.50     13.18 o
   3  -6  14      219.27      209.57     12.04 o
   4  -6  14      179.17      176.13     11.46 o
   5  -6  14       23.47       23.69      4.39 o
   6  -6  14       35.05       39.74      4.97 o
   7  -6  14       13.97       12.04      2.48 o
  -4  -5  14        7.73       13.95      3.82 o
  -3  -5  14      407.37      393.15     15.86 o
  -2  -5  14       30.84       26.17      4.58 o
  -1  -5  14      254.07      251.59     12.04 o
   2  -5  14       50.85       48.14      5.54 o
   3  -5  14       18.80       18.91      4.20 o
   4  -5  14      206.94      205.74     12.61 o
   5  -5  14       26.87       25.03      4.97 o
   6  -5  14       10.07        7.07      3.06 o
   7  -5  14        1.30        0.76      2.10 o
  -3  -4  14      186.41      197.34     10.70 o
   3  -4  14       14.44       16.62      4.20 o
   4  -4  14      700.18      635.57     22.54 o
   5  -4  14      346.92      314.25     16.05 o
   6  -4  14      127.32      124.94      9.93 o
   7  -4  14       14.15       18.34      3.82 o
  -4  -3  14       99.72      111.56     14.52 o
  -3  -3  14       21.98       22.92      7.26 o
   0  -3  14       70.01       80.62     12.99 o
   3  -3  14      223.31      254.84     13.56 o
   4  -3  14      428.96      390.67     17.96 o
   5  -3  14      214.94      218.93     13.95 o
   6  -3  14       44.48       47.95      6.50 o
   7  -3  14       21.84       25.41      4.20 o
  -7  -2  14       17.72       17.19      3.63 o
  -6  -2  14       54.15       53.30      6.11 o
  -5  -2  14       18.51       20.06      4.20 o
  -4  -2  14        6.33       10.32      6.30 o
  -3  -2  14        7.53        8.41      4.78 o
  -2  -2  14       15.23       16.84      4.27 o
  -1  -2  14       25.72       24.26      7.07 o
   0  -2  14      464.67      494.21     29.80 o
   1  -2  14     1439.28     1596.86     55.21 o
   2  -2  14      101.76      129.14     17.58 o
   3  -2  14        2.21        5.16      3.06 o
   4  -2  14       85.98       81.76      8.41 o
   5  -2  14      293.74      275.47     15.66 o
   6  -2  14       14.75       17.96      4.58 o
   7  -2  14       30.13       33.43      4.58 o
  -7  -1  14       28.35       32.67      4.78 o
  -6  -1  14       41.03       31.90      5.54 o
  -5  -1  14       22.44       22.92      4.58 o
  -4  -1  14      101.06      105.31      7.15 o
  -3  -1  14       12.93       17.38      5.73 o
  -2  -1  14       37.60       48.97      5.97 o
  -1  -1  14        7.67       15.47      4.39 o
   0  -1  14     1029.85     1117.94     43.75 o
   1  -1  14     1017.62     1131.12     45.47 o
   2  -1  14        6.85       16.81      7.07 o
   3  -1  14       86.34       68.39     12.80 o
   4  -1  14      279.59      269.93     14.90 o
   5  -1  14      357.89      307.57     16.43 o
   6  -1  14        2.45        2.29      3.06 o
   7  -1  14       16.79       14.14      3.44 o
  -7   0  14       71.07       70.49      6.69 o
  -6   0  14       33.68       29.25      3.63 o
  -5   0  14        5.18        7.07      3.44 o
  -4   0  14        4.66        7.69      5.35 o
  -3   0  14      428.14      460.59     25.98 o
  -2   0  14      898.60      991.46     57.79 o
  -1   0  14        9.81       26.74      5.54 o
   0   0  14     1115.57     1437.82     74.50 o
   1   0  14       15.66       23.88      7.64 o
   2   0  14        1.51        8.21      5.54 o
   3   0  14       21.90       -2.29      6.69 o
   4   0  14       22.13       23.50      5.35 o
   5   0  14      283.24      249.30     14.71 o
   6   0  14        2.20        0.57      2.87 o
   7   0  14        7.24        8.79      3.25 o
  -8   1  14       10.76       16.81      3.25 o
  -7   1  14       28.28       23.50      4.39 o
  -6   1  14       41.05       42.18      5.54 o
  -5   1  14       22.42       22.86      3.21 o
  -4   1  14      101.39       97.37      7.27 o
  -3   1  14       12.88       16.43      6.88 o
  -2   1  14       37.81       50.24      8.21 o
  -1   1  14        7.76       10.70      4.58 o
   0   1  14     1028.40     1175.44     35.34 o
   1   1  14     1017.10     1288.72     37.06 o
   2   1  14        6.84        4.97      4.97 o
   3   1  14       86.25       87.30     15.09 o
   4   1  14      279.90      277.19     14.52 o
   5   1  14      357.39      351.89     16.62 o
   6   1  14        2.46        5.35      3.44 o
   7   1  14       16.83       21.40      3.63 o
  -8   2  14       11.47       15.09      3.25 o
  -7   2  14       17.76       13.18      3.82 o
  -6   2  14       54.07       54.71      5.92 o
  -5   2  14       18.40       19.21      3.10 o
  -4   2  14        6.32        6.24      2.11 o
  -3   2  14        7.50        5.54      4.01 o
  -2   2  14       15.10        6.69      4.97 o
  -1   2  14       25.66       42.60      8.41 o
   0   2  14      464.54      496.69     24.64 o
   1   2  14     1439.44     1633.16     45.66 o
   2   2  14      101.79      117.30     12.99 o
   3   2  14        2.16       -1.15      2.93 o
   4   2  14       85.18       93.93      5.49 o
   5   2  14      293.82      322.47     15.09 o
   6   2  14       14.74       16.81      4.20 o
  -8   3  14        5.39        6.88      2.29 o
  -7   3  14        0.84        2.76      1.79 o
  -6   3  14       18.97       20.51      3.30 o
  -5   3  14      116.00      124.37      5.41 o
  -4   3  14       99.60      103.97      4.63 o
  -3   3  14       22.09       22.72      6.78 o
  -2   3  14      228.60      255.41     19.87 o
  -1   3  14      107.00       98.77     11.65 o
   0   3  14       69.91       73.74     10.51 o
   1   3  14      368.10      442.44     25.79 o
   2   3  14      258.14      277.38     22.35 o
   3   3  14      223.80      254.34     15.38 o
   4   3  14      429.15      439.57     15.28 o
  -8   4  14        1.39        1.15      1.91 o
  -7   4  14       18.35       20.30      2.66 o
  -6   4  14       32.65       32.30      3.85 o
  -5   4  14       42.91       43.74      3.47 o
  -4   4  14       12.91       14.47      2.57 o
  -3   4  14      186.90      196.70      9.19 o
  -2   4  14       34.09       26.94      7.26 o
  -1   4  14       17.78       16.43      6.50 o
   0   4  14       54.26       49.29      9.55 o
   1   4  14      219.21      219.50     19.68 o
   2   4  14       77.35       77.89      8.69 o
   3   4  14       14.51       15.66      3.63 o
   4   4  14      699.56      656.59     19.29 o
   5   4  14      346.46      354.75     13.95 o
  -7   5  14       33.74       30.92      2.98 o
  -6   5  14       30.80       29.14      3.56 o
  -5   5  14       76.05       77.74      5.85 o
  -4   5  14        7.67       10.91      2.12 o
  -3   5  14      406.72      392.91     13.32 o
  -2   5  14       30.78       25.90      3.89 o
  -1   5  14      253.92      251.02     21.01 o
   0   5  14       19.51       19.87      7.83 o
   1   5  14       82.59       71.44      5.62 o
   2   5  14       51.20       44.16      5.16 o
   3   5  14       18.76       15.66      3.82 o
   4   5  14      206.93      195.62     11.08 o
   5   5  14       27.04       29.99      4.97 o
   6   5  14       10.10        8.21      3.25 o
  -7   6  14        0.17        1.22      1.72 o
  -6   6  14        0.10       -0.38      1.89 o
  -5   6  14       50.90       51.20      4.73 o
  -4   6  14       10.76        9.36      2.69 o
  -3   6  14       58.44       61.13     11.27 o
  -2   6  14       34.00       36.11      9.17 o
  -1   6  14      129.56      131.24     16.05 o
   0   6  14      115.07      135.93      7.46 o
   1   6  14       14.09       20.44      4.01 o
   2   6  14      285.50      280.11     11.53 o
   3   6  14      219.06      196.96     11.27 o
   4   6  14      179.21      165.05     10.32 o
   5   6  14       23.33       22.16      4.58 o
   6   6  14       35.00       37.63      4.58 o
  -7   7  14        6.00        5.02      1.41 o
  -6   7  14       14.30       11.91      2.77 o
  -5   7  14       19.81       20.01      3.31 o
  -4   7  14       23.81       25.18      3.64 o
  -2   7  14       14.78       16.91      3.35 o
  -1   7  14       27.42       24.56      3.88 o
   0   7  14      428.40      455.05     14.04 o
   1   7  14      252.64      238.02     15.19 o
   2   7  14      133.27      114.53      7.82 o
   3   7  14       46.89       36.49      5.73 o
   4   7  14       90.11       95.52      8.02 o
   5   7  14       23.41       22.35      4.58 o
   6   7  14       33.88       39.16      4.39 o
  -6   8  14        5.61        6.07      1.88 o
  -5   8  14        3.22        5.19      2.06 o
  -4   8  14       19.31       18.98      3.10 o
  -2   8  14      227.54      243.00     12.61 o
  -1   8  14       10.69       10.12      3.63 o
   0   8  14      453.69      458.31     17.29 o
   1   8  14      359.01      355.71     14.71 o
   2   8  14       10.87       10.51      3.82 o
   3   8  14       23.82       27.70      5.16 o
   4   8  14      104.69      103.59      6.88 o
   5   8  14       10.91       12.99      3.44 o
   6   8  14       17.18       17.38      3.06 o
  -6   9  14        3.06        4.39      2.10 o
  -5   9  14        5.89        5.47      1.97 o
  -4   9  14       12.83       12.50      3.15 o
  -3   9  14       19.49       25.60      4.78 o
  -2   9  14      203.26      204.03     11.84 o
  -1   9  14       31.17       23.50      4.97 o
   0   9  14       22.88       27.75      3.92 o
   1   9  14       94.23      103.54      6.97 o
   2   9  14      237.81      239.86      9.05 o
   3   9  14       62.46       62.17      5.06 o
   4   9  14       12.68       17.61      2.61 o
   5   9  14        6.38        8.60      3.25 o
   6   9  14       18.36       25.22      3.06 o
  -5  10  14       44.99       44.70      4.97 o
  -4  10  14       27.46       34.00      5.16 o
  -3  10  14      194.33      206.13     11.08 o
  -2  10  14      210.66      232.30     12.42 o
  -1  10  14        0.54        0.19      2.67 o
   0  10  14       17.31       13.37      3.82 o
   1  10  14        8.42       -0.67      1.89 o
   2  10  14       40.15       28.85      3.58 o
   3  10  14       16.65       17.53      3.82 o
   4  10  14       12.42        9.41      2.01 o
   5  10  14        6.87        7.64      2.48 o
  -5  11  14       14.49       12.99      2.67 o
  -4  11  14       33.37       35.91      4.58 o
  -3  11  14       41.47       46.02      3.71 o
  -2  11  14       64.76       66.67      6.88 o
  -1  11  14       49.40       45.28      5.92 o
   0  11  14       25.66       28.85      5.16 o
   1  11  14       25.52       22.17      2.90 o
   2  11  14        6.17        3.53      2.77 o
   3  11  14       24.90       25.31      2.90 o
   4  11  14        9.99       12.04      2.87 o
  -4  12  14       36.54       38.97      3.82 o
  -3  12  14        9.82        6.50      2.48 o
  -2  12  14       14.19       11.84      3.25 o
  -1  12  14        0.15       -0.96      2.10 o
   0  12  14        2.10        0.38      2.29 o
   1  12  14       30.08       30.18      4.58 o
   2  12  14       16.68       18.63      2.43 o
   3  12  14        2.83        4.41      2.20 o
   4  12  14       33.16       44.32      3.63 o
  -3  13  14        0.56        1.53      1.53 o
  -2  13  14       18.83       18.86      2.23 o
  -1  13  14        1.55        1.53      2.10 o
   0  13  14       32.81       41.65      4.97 o
   1  13  14        6.46        7.07      2.67 o
   2  13  14       16.96       17.00      2.87 o
   0  14  14       27.32       38.40      3.63 o
  -2  -9  15        8.71        6.50      3.06 o
  -1  -9  15       82.98       75.08      8.02 o
   0  -9  15       93.36       79.85      8.21 o
   1  -9  15     1139.08     1099.98     26.36 o
  -3  -8  15        6.24        7.26      3.63 o
  -2  -8  15       96.19       91.70      8.98 o
  -1  -8  15      201.66      184.54     12.04 o
   0  -8  15      171.58      167.35     11.27 o
   1  -8  15        0.10        3.82      3.44 o
   4  -8  15      108.89      124.94      8.21 o
   5  -8  15       51.59       60.37      5.35 o
   6  -8  15        7.39        4.58      1.53 o
  -4  -7  15        2.01       -2.87      3.06 o
  -3  -7  15       17.81       15.86      4.39 o
  -2  -7  15       21.56       23.69      5.16 o
  -1  -7  15      137.04      131.43     10.12 o
   0  -7  15      237.69      228.10     12.80 o
   1  -7  15        6.14        8.79      4.39 o
   3  -7  15      507.52      541.01     18.34 o
   4  -7  15       63.61       66.10      6.88 o
   5  -7  15       18.17       15.66      3.44 o
   6  -7  15        4.35        0.57      1.91 o
  -4  -6  15       50.10       51.58      6.30 o
  -3  -6  15       75.45       74.69      7.64 o
  -2  -6  15      189.29      201.92     11.84 o
  -1  -6  15       37.94       39.54      5.35 o
   0  -6  15      315.67      313.30     14.33 o
   1  -6  15     1090.26     1070.94     25.41 o
   2  -6  15     1295.80     1300.18     28.46 o
   3  -6  15      363.50      344.05     15.47 o
   4  -6  15       47.72       50.62      6.50 o
   5  -6  15       19.94       18.15      4.01 o
   6  -6  15        4.55       11.27      3.06 o
   7  -6  15        3.70        5.16      1.72 o
  -4  -5  15      106.68      110.04      8.41 o
  -3  -5  15      350.94      360.67     15.28 o
  -2  -5  15        0.62        0.57      2.48 o
  -1  -5  15      255.64      243.38     12.23 o
   0  -5  15      106.28      102.78      8.02 o
   1  -5  15      254.43      255.03     12.23 o
   2  -5  15      374.95      382.07     15.66 o
   3  -5  15      145.86      140.79     10.32 o
   4  -5  15       37.19       37.82      6.11 o
   5  -5  15       86.38       89.60      8.41 o
   6  -5  15       21.41       20.63      4.01 o
   7  -5  15        8.40        8.21      2.48 o
  -7  -4  15       26.51       32.48      3.82 o
  -4  -4  15       88.35       92.46      7.64 o
  -3  -4  15        3.74        5.16      2.87 o
  -2  -4  15       58.66       61.70      6.11 o
   3  -4  15      209.94      193.33     12.04 o
   4  -4  15       29.21       26.74      4.97 o
   5  -4  15       46.20       42.60      6.30 o
   6  -4  15       68.03       71.07      7.45 o
   7  -4  15       15.38       14.33      3.06 o
  -7  -3  15       17.14       24.45      4.01 o
  -4  -3  15       23.86       19.10      7.64 o
  -3  -3  15       23.47       21.40      3.82 o
   3  -3  15      112.27      128.18      9.93 o
   4  -3  15       57.19       57.69      7.26 o
   5  -3  15        2.28        1.34      2.87 o
   6  -3  15       64.43       60.56      7.07 o
   7  -3  15        9.72        8.60      2.48 o
  -7  -2  15       23.83       28.27      4.01 o
  -6  -2  15       24.48       19.10      4.01 o
  -5  -2  15       31.97       30.18      4.78 o
  -4  -2  15       72.88       82.34     12.99 o
  -3  -2  15      138.39      144.61     14.33 o
  -2  -2  15       10.80       36.11      8.60 o
  -1  -2  15       15.73       15.66      7.64 o
   0  -2  15      460.64      544.64     32.86 o
   1  -2  15      101.98      131.43     16.81 o
   2  -2  15      107.40      137.93     18.34 o
   3  -2  15       52.76       50.05      6.50 o
   4  -2  15      164.10      162.76     12.04 o
   5  -2  15      221.89      189.51     13.18 o
   6  -2  15       64.23       50.24      7.07 o
   7  -2  15        6.35        4.58      2.48 o
  -7  -1  15        8.71       12.23      3.25 o
  -6  -1  15        5.01        1.34      3.06 o
  -5  -1  15       19.85       19.87      4.39 o
  -4  -1  15      103.82      107.38      7.42 o
  -3  -1  15      131.70      123.98     12.99 o
  -2  -1  15      185.52      224.60     12.61 o
  -1  -1  15      359.56      376.34     25.79 o
   0  -1  15      397.74      429.06     28.46 o
   1  -1  15      529.09      533.18     32.86 o
   2  -1  15      427.27      438.04     31.52 o
   4  -1  15       23.95       20.06      5.16 o
   5  -1  15        1.42        5.35      3.25 o
   6  -1  15       84.16       76.03      8.02 o
   7  -1  15        7.76        7.83      3.06 o
  -7   0  15       44.73       47.57      5.54 o
  -6   0  15        0.87        0.06      2.01 o
  -5   0  15        2.83        2.10      3.25 o
  -4   0  15        1.35       -2.76      3.53 o
  -3   0  15      116.38      118.06     14.14 o
  -2   0  15        1.94       -1.05     13.66 o
  -1   0  15       87.90      114.72      8.85 o
   0   0  15        2.06       11.65      5.35 o
   1   0  15      206.16      237.65     21.78 o
   2   0  15        0.03       -4.78      5.35 o
   3   0  15       20.60       22.54      7.64 o
   4   0  15        1.38        4.58      2.87 o
   5   0  15        1.30        0.00      3.82 o
   6   0  15        1.82       -1.15      2.87 o
   7   0  15        9.35        6.88      2.67 o
  -8   1  15       14.61       14.71      2.87 o
  -7   1  15        8.74        8.02      3.44 o
  -6   1  15        5.03        4.40      2.34 o
  -5   1  15       19.93       17.36      3.82 o
  -4   1  15      103.83      110.91      7.69 o
  -3   1  15      131.66      117.68     14.52 o
  -2   1  15      185.33      206.51     16.81 o
  -1   1  15      360.42      397.73     21.59 o
   0   1  15      397.76      451.22     22.92 o
   2   1  15      427.01      431.55     29.99 o
   3   1  15      124.00      125.33      7.33 o
   4   1  15       24.01       27.32      5.54 o
   5   1  15        1.38       10.12      4.01 o
   6   1  15       84.28       81.19      7.83 o
   7   1  15        7.77        5.92      2.87 o
  -8   2  15       10.84       15.47      2.87 o
  -7   2  15       23.79       20.82      4.39 o
  -6   2  15       24.44       21.64      3.10 o
  -5   2  15       31.93       31.24      3.81 o
  -4   2  15       73.00       71.72      6.96 o
  -3   2  15      138.27      133.62      7.47 o
  -2   2  15       10.82        7.07      4.39 o
  -1   2  15       15.60       11.84      5.54 o
   0   2  15      460.45      570.05     27.32 o
   1   2  15      101.93      137.16     13.95 o
   2   2  15      106.75      140.79     17.19 o
   3   2  15       52.95       57.21     11.37 o
   4   2  15      164.10      191.78     10.70 o
   5   2  15      222.44      230.39     12.80 o
   6   2  15       64.16       69.92      6.50 o
  -8   3  15        2.23        2.48      1.91 o
  -7   3  15       17.16       20.63      4.39 o
  -6   3  15        0.31       -2.85      4.39 o
  -5   3  15       22.18       20.98      3.17 o
  -4   3  15       23.93       17.56      5.44 o
  -3   3  15       23.58       22.54      3.82 o
  -2   3  15      449.42      488.29     27.51 o
  -1   3  15       25.58       26.17      6.69 o
   0   3  15       33.53       24.45      7.07 o
   1   3  15        1.34        1.72      4.20 o
   2   3  15      257.89      289.61     10.62 o
   3   3  15      112.43      125.85     13.18 o
   4   3  15       57.18       64.95      6.50 o
  -7   4  15       26.53       29.99      4.58 o
  -6   4  15       31.71       30.56      3.50 o
  -5   4  15        0.36       -1.68      1.68 o
  -4   4  15       88.33       95.18      5.80 o
  -3   4  15        3.74       11.84      2.96 o
  -2   4  15       58.66       58.57      6.69 o
  -1   4  15       67.84       51.39      9.93 o
   0   4  15       87.30       92.46     12.80 o
   1   4  15      154.57      162.25     12.61 o
   2   4  15      330.87      320.39     11.65 o
   3   4  15      210.26      192.77     17.29 o
   4   4  15       29.28       30.18      4.97 o
   5   4  15       46.40       39.74      5.35 o
  -7   5  15        7.29        7.88      1.74 o
  -6   5  15        5.48        1.98      2.06 o
  -5   5  15      153.20      155.78      7.83 o
  -4   5  15      106.66      103.11      5.20 o
  -3   5  15      349.97      337.56     14.52 o
  -2   5  15        0.67       -0.19      2.10 o
  -1   5  15      255.26      266.30     21.78 o
   0   5  15      105.25      102.63      6.57 o
   1   5  15      254.70      255.31     10.56 o
   2   5  15      373.85      361.97     12.93 o
   3   5  15      145.84      145.95      9.74 o
   4   5  15       37.12       29.80      5.35 o
   5   5  15       86.58       89.79      7.64 o
  -7   6  15       52.65       61.08      3.29 o
  -6   6  15       14.18       10.51      2.43 o
  -5   6  15       31.54       27.77      3.50 o
  -4   6  15       50.09       51.05      4.79 o
  -2   6  15      189.41      179.57     19.68 o
  -1   6  15       38.09       41.26     10.70 o
   0   6  15      315.29      312.99     11.65 o
   1   6  15     1089.86     1036.41     21.68 o
   2   6  15     1297.18     1232.78     26.94 o
   3   6  15      363.30      358.19     15.28 o
   4   6  15       47.59       41.84      5.73 o
   5   6  15       19.91       18.91      4.20 o
   6   6  15        4.54        3.25      2.29 o
  -6   7  15        8.27        7.03      2.01 o
  -5   7  15       32.68       34.97      3.97 o
  -4   7  15        1.98        4.46      2.42 o
  -2   7  15       21.68       18.34      4.39 o
  -1   7  15      137.06      137.93      8.52 o
   0   7  15      237.35      245.63     10.61 o
   1   7  15        6.10        9.55      3.63 o
   2   7  15      355.66      352.08     15.28 o
   3   7  15      507.11      514.27     18.34 o
   4   7  15       63.59       63.23      7.07 o
   5   7  15       18.11       18.91      4.20 o
   6   7  15        4.38        5.54      2.48 o
  -6   8  15        3.59        3.73      1.62 o
  -5   8  15       22.61       25.83      3.07 o
  -4   8  15       21.76       21.50      3.31 o
  -2   8  15       96.27      103.35      8.41 o
  -1   8  15      202.19      195.81     11.46 o
   0   8  15      171.37      166.75     10.41 o
   1   8  15        0.10       -0.38      3.25 o
   2   8  15      320.88      313.30     14.52 o
   3   8  15      302.37      267.64     13.37 o
   4   8  15      109.13      125.56      6.14 o
   5   8  15       51.62       60.94      6.11 o
   6   8  15        7.38       10.89      2.48 o
  -6   9  15       48.03       50.82      4.20 o
  -5   9  15       24.33       23.82      2.69 o
  -4   9  15       16.55       18.61      2.77 o
  -3   9  15       22.86       29.61      4.78 o
  -2   9  15        8.66        5.35      3.44 o
  -1   9  15       83.12       76.80      7.64 o
   0   9  15       93.75       78.58      7.07 o
   1   9  15     1139.15     1055.09     25.22 o
   2   9  15       84.49       71.30      5.20 o
   3   9  15       18.68       14.89      2.77 o
   4   9  15       19.15       17.75      2.57 o
   5   9  15        4.03        3.06      2.10 o
  -5  10  15       13.72       14.71      3.06 o
  -4  10  15       38.35       42.79      5.35 o
  -3  10  15       29.44       30.57      5.16 o
  -2  10  15        5.46       11.46      3.44 o
  -1  10  15        9.31       12.04      3.63 o
   0  10  15       14.92        8.02      3.25 o
   1  10  15       10.67        7.24      2.23 o
   2  10  15       25.55       20.88      3.10 o
   3  10  15        7.57        5.73      2.48 o
   4  10  15        2.12        1.99      2.29 o
   5  10  15        3.80        4.58      2.29 o
  -5  11  15       27.44       26.94      3.06 o
  -4  11  15        2.78        3.82      2.29 o
  -3  11  15       19.81       12.99      3.44 o
  -2  11  15       21.55       17.00      3.82 o
  -1  11  15        1.95       -2.29      2.48 o
   0  11  15       31.26       34.20      4.97 o
   1  11  15       27.31       20.44      4.20 o
   2  11  15       25.29       29.31      3.17 o
   3  11  15       43.14       51.20      3.58 o
   4  11  15        2.15        2.87      2.29 o
  -4  12  15        2.91        2.67      1.53 o
  -3  12  15       11.63        9.93      2.67 o
  -2  12  15       14.02       17.19      3.44 o
  -1  12  15        6.29        3.06      2.48 o
   0  12  15       26.51       27.51      4.39 o
   1  12  15       37.57       45.66      5.35 o
   2  12  15        2.70        0.00      1.91 o
   3  12  15       19.83       23.50      3.06 o
  -2  13  15       20.84       21.39      2.06 o
  -1  13  15       14.02       19.29      3.25 o
   0  13  15        9.85        8.41      2.48 o
   1  13  15       14.51       22.73      3.25 o
   2  13  15       34.24       47.76      4.01 o
  -2  -9  16      113.85      108.32      9.36 o
  -1  -9  16       69.18       60.75      7.26 o
   0  -9  16       47.11       42.98      6.50 o
   1  -9  16      218.18      229.24     12.42 o
  -3  -8  16        0.18        0.00      3.06 o
  -2  -8  16      110.95      108.70      9.55 o
  -1  -8  16      331.36      328.77     15.86 o
   0  -8  16        0.07       -3.06      3.25 o
   1  -8  16      334.33      329.54     15.28 o
   4  -8  16       83.87       82.53      6.69 o
   5  -8  16       22.11       28.27      3.44 o
  -4  -7  16       63.14       63.04      6.69 o
  -3  -7  16       21.02       21.01      4.58 o
  -2  -7  16      247.72      228.86     13.37 o
  -1  -7  16      469.66      441.29     18.15 o
   0  -7  16        1.67       -0.57      3.44 o
   1  -7  16      522.79      547.51     19.10 o
   2  -7  16       91.48      102.59      8.02 o
   3  -7  16        0.34        0.19      2.29 o
   4  -7  16       51.66       55.02      6.11 o
   5  -7  16       71.90       69.92      6.30 o
   6  -7  16        7.80        4.58      2.10 o
  -4  -6  16       26.56       32.48      5.16 o
  -3  -6  16       69.70       61.90      7.07 o
  -2  -6  16      174.24      175.94     11.46 o
  -1  -6  16      150.72      146.52     10.51 o
   0  -6  16        9.03        8.02      3.44 o
   1  -6  16      450.42      472.43     17.58 o
   2  -6  16       43.46       39.93      5.35 o
   3  -6  16      113.44      110.04      8.98 o
   4  -6  16       16.58       13.37      3.63 o
   5  -6  16       36.71       30.95      4.97 o
   6  -6  16       16.03       14.71      3.25 o
  -7  -5  16       13.91       12.42      2.67 o
  -4  -5  16      144.55      164.86     10.51 o
  -3  -5  16      148.75      149.77     10.32 o
  -2  -5  16       90.69       87.30      7.83 o
  -1  -5  16      214.61      210.33     11.84 o
   0  -5  16       23.02       23.69      4.58 o
   1  -5  16       45.68       52.92      6.30 o
   2  -5  16      374.24      365.64     15.66 o
   3  -5  16       42.15       38.02      5.92 o
   4  -5  16        9.09       11.65      3.82 o
   5  -5  16       16.57       15.28      4.20 o
   6  -5  16       33.94       38.59      4.97 o
   7  -5  16       11.00       16.62      2.87 o
  -7  -4  16       12.02       12.04      2.87 o
  -4  -4  16       13.71       17.00      3.25 o
  -3  -4  16       77.39       69.73      6.88 o
  -2  -4  16      147.94      146.91      9.55 o
  -1  -4  16      116.11      119.01      8.60 o
   0  -4  16      116.84      122.07      8.60 o
   1  -4  16       94.05       78.71      7.45 o
   3  -4  16      589.67      566.80     20.82 o
   4  -4  16       16.89       13.18      4.01 o
   5  -4  16      172.38      163.14     11.65 o
   6  -4  16        5.11        1.72      2.67 o
   7  -4  16        4.93        4.20      2.29 o
  -7  -3  16       26.06       28.66      4.01 o
  -3  -3  16       76.05       62.28      6.30 o
  -2  -3  16        9.71       12.23      3.44 o
   2  -3  16       44.61       46.04      5.92 o
   3  -3  16      296.46      306.80     15.47 o
   4  -3  16       58.57       52.53      7.26 o
   5  -3  16      180.73      169.83     12.23 o
   6  -3  16      120.25      128.95      9.74 o
   7  -3  16        3.12        1.15      2.10 o
  -7  -2  16       23.23       22.73      3.63 o
  -6  -2  16        3.26        4.39      2.48 o
  -4  -2  16        5.96       18.72      7.26 o
  -3  -2  16       13.33       18.56      5.16 o
  -2  -2  16      116.11      143.47     15.66 o
  -1  -2  16      822.89     1012.87     45.28 o
   0  -2  16      166.72      187.02     20.44 o
   1  -2  16       28.54       45.28     11.65 o
   3  -2  16      350.11      341.95     16.43 o
   4  -2  16      189.00      186.26     12.99 o
   5  -2  16       23.74       22.16      5.35 o
   6  -2  16       23.19       16.24      4.39 o
   7  -2  16        4.33        3.25      2.29 o
  -7  -1  16       10.66       15.66      3.25 o
  -6  -1  16        4.78        7.35      3.63 o
  -5  -1  16        3.42        4.97      3.06 o
  -4  -1  16        1.22        5.00      2.96 o
  -3  -1  16       75.61       78.01      5.52 o
  -2  -1  16      106.44      105.28      9.36 o
  -1  -1  16      801.04      921.74     42.22 o
   0  -1  16      356.24      416.07     29.61 o
   1  -1  16       90.52       79.09     14.71 o
   2  -1  16      281.93      292.28     26.74 o
   4  -1  16        3.05        7.45      3.82 o
   5  -1  16       41.19       35.91      6.30 o
   6  -1  16       35.48       27.51      5.35 o
   7  -1  16        8.87        7.83      2.67 o
  -7   0  16        9.17       10.89      3.25 o
  -6   0  16        0.07        0.10      1.76 o
  -5   0  16        3.79        0.96      2.67 o
  -4   0  16       37.92       41.16      9.27 o
  -3   0  16      121.87      139.26     15.47 o
  -2   0  16     1215.96     1384.84     39.93 o
  -1   0  16      489.12      539.72     19.53 o
   0   0  16        4.00        0.96      4.58 o
   1   0  16       14.14       17.77      8.21 o
   2   0  16       77.91       64.57     12.42 o
   3   0  16       30.88       59.41     15.47 o
   4   0  16       83.58       78.52      8.41 o
   5   0  16        1.02        6.30      3.63 o
   6   0  16      149.24      164.67     10.89 o
   7   0  16        5.27        5.35      2.67 o
  -7   1  16       10.71       14.33      3.44 o
  -6   1  16        4.81        3.81      2.09 o
  -5   1  16        3.44        2.68      1.93 o
  -4   1  16        1.22        5.39      3.25 o
  -3   1  16       75.53       65.91     10.51 o
  -2   1  16      106.17      117.10     13.56 o
  -1   1  16      802.03      933.97     34.00 o
   0   1  16      356.43      465.36     24.07 o
   1   1  16       90.92       84.25     13.75 o
   2   1  16      282.04      264.20     24.64 o
   3   1  16      331.52      406.78     37.25 o
   4   1  16        3.01        1.72      3.06 o
   5   1  16       41.35       41.45      6.30 o
   6   1  16       35.42       32.28      5.16 o
  -7   2  16       23.19       22.92      4.39 o
  -6   2  16        3.27        6.10      2.23 o
  -5   2  16        3.00        3.82      2.33 o
  -4   2  16        5.94        8.60      2.40 o
  -3   2  16       13.32       17.11      4.20 o
  -2   2  16      115.97      114.06      6.76 o
  -1   2  16      823.51      915.63     35.53 o
   0   2  16      166.92      201.35     16.81 o
   1   2  16       28.94       29.23      7.83 o
   2   2  16      123.25      126.34     13.66 o
   3   2  16      351.04      366.43     19.10 o
   4   2  16      189.03      205.41     11.46 o
   5   2  16       23.59       17.38      4.39 o
  -7   3  16       26.11       26.74      4.20 o
  -6   3  16        0.77        0.69      1.91 o
  -5   3  16        0.64        0.19      1.89 o
  -4   3  16       17.88       20.75      3.34 o
  -3   3  16       75.89       75.08      6.88 o
  -2   3  16        9.76       12.42      3.25 o
  -1   3  16      121.28      123.98     14.14 o
   0   3  16      185.46      192.75     18.15 o
   1   3  16      454.91      453.07     13.12 o
   2   3  16       44.20       43.36      5.54 o
   3   3  16      296.60      321.15     21.11 o
   4   3  16       58.61       58.46      6.50 o
  -7   4  16       12.04       12.80      3.06 o
  -6   4  16       25.52       26.36      4.97 o
  -5   4  16       41.81       36.64      3.23 o
  -4   4  16       13.78       12.98      2.90 o
  -3   4  16       77.48       73.66      6.04 o
  -2   4  16      147.81      150.67      8.06 o
  -1   4  16      115.86      111.40      6.91 o
   0   4  16      116.92      119.17      6.95 o
   1   4  16       94.38       86.59      9.27 o
   2   4  16      394.73      358.87     27.99 o
   3   4  16      589.38      572.53     18.34 o
   4   4  16       16.92       14.71      4.20 o
   5   4  16      172.37      180.34      9.93 o
  -7   5  16       13.92       15.09      3.25 o
  -6   5  16        1.14        0.40      1.88 o
  -5   5  16      126.99      122.55      6.87 o
  -4   5  16      144.71      150.70      6.19 o
  -3   5  16      149.23      139.26      9.74 o
  -2   5  16       90.48       92.99      6.72 o
  -1   5  16      215.18      188.74     19.68 o
   0   5  16       23.00       20.25      4.20 o
   1   5  16       45.70       47.46      4.99 o
   2   5  16      372.75      372.71     15.09 o
   3   5  16       42.39       36.68      5.54 o
   4   5  16        9.06        8.02      3.44 o
   5   5  16       16.59       14.33      3.82 o
  -7   6  16        5.99        7.64      2.48 o
  -6   6  16       20.34       17.76      3.73 o
  -5   6  16       43.57       41.46      4.24 o
  -4   6  16       26.49       27.88      3.83 o
  -2   6  16      174.16      179.76     19.68 o
  -1   6  16      150.65      164.48     18.53 o
   0   6  16        8.96       11.76      3.24 o
   1   6  16      450.17      444.46     14.56 o
   2   6  16       43.35       43.17      5.92 o
   3   6  16      113.07      101.63      8.60 o
   4   6  16       16.53       14.71      4.20 o
   5   6  16       36.56       33.43      4.97 o
   6   6  16       16.07       19.10      3.25 o
  -6   7  16        0.54        4.46      3.44 o
  -5   7  16        8.84        8.14      3.44 o
  -4   7  16       63.09       68.06      5.26 o
  -2   7  16      247.60      293.81     13.37 o
  -1   7  16      470.32      453.52     17.19 o
   0   7  16        1.67        3.25      3.25 o
   1   7  16      522.84      509.87     17.96 o
   2   7  16       91.48      101.63      8.60 o
   3   7  16        0.32        0.76      3.06 o
   4   7  16       51.60       48.52      5.92 o
   5   7  16       71.89       70.67      4.24 o
  -6   8  16       12.42       13.03      2.10 o
  -5   8  16       29.51       28.68      3.11 o
  -4   8  16       72.61       65.31      4.86 o
  -2   8  16      111.20      108.13      8.60 o
  -1   8  16      330.99      323.80     14.71 o
   0   8  16        0.07       -1.53      2.16 o
   1   8  16      334.47      321.51     14.33 o
   2   8  16      272.80      259.43     13.18 o
   3   8  16       98.85       94.56      8.21 o
   4   8  16       83.78       81.30      5.06 o
   5   8  16       22.02       19.49      3.82 o
  -5   9  16        6.63        4.71      1.68 o
  -4   9  16       33.92       33.98      3.38 o
  -3   9  16       33.88       33.43      5.35 o
  -2   9  16      113.61      120.73      8.79 o
  -1   9  16       69.17       54.83      6.30 o
   0   9  16       47.14       45.28      6.11 o
   1   9  16      218.18      221.51     12.23 o
   2   9  16       17.47       19.24      3.04 o
   3   9  16       30.47       30.53      3.50 o
   4   9  16        4.67        6.99      2.77 o
   5   9  16        6.52        5.73      2.87 o
  -5  10  16       27.71       24.64      3.44 o
  -4  10  16       47.61       50.62      5.54 o
  -3  10  16       21.09       19.10      2.66 o
  -2  10  16        7.92        5.16      2.87 o
  -1  10  16        1.69        0.00      2.48 o
   0  10  16        8.82        4.78      3.06 o
   1  10  16       62.56       66.24      4.79 o
   2  10  16       10.04        8.01      2.25 o
   3  10  16        1.16        0.86      1.72 o
   4  10  16        0.39       -1.47      1.47 o
   5  10  16       21.11       27.51      3.25 o
  -4  11  16        6.42        5.92      2.48 o
  -3  11  16        6.29        5.92      2.48 o
  -2  11  16       50.02       54.64      5.54 o
  -1  11  16       52.32       51.77      5.73 o
   0  11  16        0.85        1.53      2.10 o
   1  11  16       23.27       25.41      4.39 o
   2  11  16       25.43       27.71      2.96 o
   3  11  16        7.11        9.13      3.53 o
   4  11  16        2.96        2.67      2.10 o
  -3  12  16       22.41       17.38      3.06 o
  -2  12  16       14.76       13.36      2.15 o
  -1  12  16       31.88       25.22      3.82 o
   0  12  16        1.84       -0.57      2.48 o
   1  12  16        8.18       12.61      2.87 o
   2  12  16       30.23       28.08      3.82 o
  -2  13  16        8.86       10.12      2.10 o
  -1  13  16        1.18        0.00      1.72 o
   0  13  16        3.18        2.48      1.72 o
   1  13  16        8.44       12.80      2.48 o
  -2  -9  17       61.52       62.09      7.07 o
  -1  -9  17      506.41      453.13     18.53 o
   0  -9  17      175.40      169.83     11.27 o
   1  -9  17       12.87        8.21      4.01 o
  -3  -8  17       41.39       32.86      5.35 o
  -2  -8  17        4.74        3.44      3.25 o
  -1  -8  17      170.06      166.39     11.65 o
   0  -8  17       43.90       45.85      6.50 o
   1  -8  17      381.65      391.24     16.43 o
   4  -8  17       22.06       24.26      3.82 o
   5  -8  17       13.60       11.27      2.48 o
  -4  -7  17        1.08        4.01      3.06 o
  -3  -7  17       21.60       23.50      4.78 o
  -2  -7  17       70.46       68.01      7.45 o
  -1  -7  17      253.33      248.54     13.95 o
   0  -7  17      126.99      120.35      9.93 o
   1  -7  17      349.87      377.29     16.24 o
   2  -7  17      262.27      276.81     13.37 o
   3  -7  17       10.71        8.98      3.06 o
   4  -7  17       24.88       27.13      4.39 o
   5  -7  17        8.01        8.21      2.67 o
   6  -7  17       17.92       17.58      2.48 o
  -4  -6  17       66.69       64.00      6.88 o
  -3  -6  17       29.61       27.32      5.35 o
  -2  -6  17      598.54      589.72     20.63 o
  -1  -6  17      458.59      434.03     17.77 o
   0  -6  17      291.41      279.68     14.33 o
   1  -6  17      296.09      311.00     14.71 o
   2  -6  17      167.52      168.68     10.89 o
   3  -6  17        2.86        2.87      2.48 o
   4  -6  17        2.41       -1.53      2.48 o
   5  -6  17        3.45        3.63      2.48 o
   6  -6  17        2.86        5.16      2.29 o
  -4  -5  17       34.30       35.72      5.35 o
  -3  -5  17      251.56      246.44     13.18 o
  -2  -5  17      231.75      208.42     12.23 o
  -1  -5  17      119.11      123.03      9.36 o
   0  -5  17      138.31      154.93     10.32 o
   1  -5  17      172.67      179.00     11.08 o
   2  -5  17      146.29      161.42     10.70 o
   3  -5  17      180.65      190.84     12.23 o
   4  -5  17       29.98       36.87      5.73 o
   5  -5  17       40.23       40.50      5.73 o
   6  -5  17       18.86       22.92      3.82 o
  -7  -4  17        6.69        4.20      2.29 o
  -4  -4  17       76.02       77.75      7.07 o
  -3  -4  17       12.91        9.74      3.63 o
  -2  -4  17      154.55      160.09     10.32 o
  -1  -4  17      131.26      142.51      9.74 o
   0  -4  17        0.67        2.10      2.48 o
   1  -4  17       75.27       68.39      7.07 o
   2  -4  17      199.91      219.12     11.65 o
   3  -4  17      139.44      131.62     10.51 o
   4  -4  17      157.35      142.70     11.08 o
   5  -4  17       29.42       29.42      5.16 o
   6  -4  17        0.89       -0.38      2.10 o
   7  -4  17        4.02        3.06      1.91 o
  -7  -3  17       12.86       12.61      2.87 o
  -3  -3  17        2.45        2.67      2.67 o
  -2  -3  17       45.95       44.32      5.54 o
  -1  -3  17        9.45        4.39      2.87 o
   0  -3  17      112.76      123.41      8.98 o
   1  -3  17      145.75      162.38     10.12 o
   2  -3  17       55.83       61.70      6.69 o
   3  -3  17      153.90      151.11     11.27 o
   4  -3  17      134.20      124.75     10.70 o
   5  -3  17       34.80       27.51      5.35 o
   6  -3  17       33.08       34.20      5.35 o
   7  -3  17        0.11        1.34      1.91 o
  -7  -2  17        4.13        0.19      2.10 o
  -3  -2  17       34.98       31.52      4.78 o
  -2  -2  17      207.50      221.00      9.91 o
  -1  -2  17      158.88      164.21      8.73 o
   0  -2  17        3.71        2.25      5.73 o
   1  -2  17        6.82       14.01      3.26 o
   2  -2  17      183.77      185.11     10.51 o
   3  -2  17      742.12      736.06     24.45 o
   5  -2  17       23.91       24.64      5.16 o
   6  -2  17        3.38        3.06      3.06 o
   7  -2  17        8.93        6.50      2.29 o
  -7  -1  17        5.52        3.17      1.74 o
  -6  -1  17       13.89       11.32      2.43 o
  -5  -1  17        0.31       -2.10      3.25 o
  -4  -1  17       12.65       22.16      4.58 o
  -3  -1  17       30.80       34.83      4.87 o
  -2  -1  17      435.01      447.72     24.36 o
  -1  -1  17      111.42      117.30     16.43 o
   0  -1  17       72.38       82.15     13.95 o
   1  -1  17      140.84      153.02     19.49 o
   2  -1  17      270.45      273.61     11.45 o
   4  -1  17       93.38       73.17      8.60 o
   5  -1  17       57.99       43.75      6.69 o
   6  -1  17        6.29        4.58      3.06 o
   7  -1  17        7.16        6.30      2.48 o
  -7   0  17        0.55        1.34      2.29 o
  -6   0  17        0.70        2.83      1.97 o
  -5   0  17        0.32        3.25      3.63 o
  -4   0  17        0.18        5.35      3.63 o
  -3   0  17       32.22       29.96      3.83 o
  -2   0  17       15.95       21.27      3.29 o
  -1   0  17       89.86      103.92     15.66 o
   0   0  17       24.06        6.50      6.69 o
   1   0  17        6.55        1.91      7.83 o
   2   0  17       13.05        1.53      5.92 o
   3   0  17      258.48      237.07     25.41 o
   4   0  17      161.42      154.93     11.84 o
   5   0  17       28.07       20.63      5.16 o
   6   0  17       91.30       98.00      8.41 o
   7   0  17        6.48        4.58      2.29 o
  -7   1  17        5.55        3.44      2.87 o
  -6   1  17       13.88       10.33      2.52 o
  -5   1  17        0.32       -0.02      2.15 o
  -4   1  17       12.65       12.78      2.83 o
  -3   1  17       30.50       22.92      6.11 o
  -2   1  17      435.49      454.22     13.12 o
  -1   1  17      111.49      108.51     12.23 o
   1   1  17      140.61      148.63     18.15 o
   2   1  17      270.37      224.66     22.73 o
   3   1  17       48.98       29.80     10.89 o
   4   1  17       93.55       81.95      8.60 o
   5   1  17       57.99       54.06      6.88 o
   6   1  17        6.31        4.58      3.25 o
  -7   2  17        4.14        2.29      2.48 o
  -6   2  17       10.14       10.88      2.61 o
  -5   2  17        7.88        9.69      2.77 o
  -4   2  17       46.90       43.07      4.30 o
  -3   2  17       34.92       36.15      4.25 o
  -2   2  17      207.80      210.85     15.00 o
  -1   2  17      159.00      160.09     16.05 o
   0   2  17        3.63        9.74      5.92 o
   2   2  17      184.03      180.61      9.19 o
   3   2  17      743.24      726.64     18.10 o
   4   2  17      280.31      309.41     13.28 o
   5   2  17       24.00       23.88      4.39 o
  -7   3  17       12.85       12.04      3.25 o
  -6   3  17        1.51        2.48      2.06 o
  -5   3  17        2.36        1.91      2.42 o
  -4   3  17       59.94       59.81      5.05 o
  -3   3  17        2.42       -2.28      2.28 o
  -2   3  17       46.09       56.20      5.35 o
  -1   3  17        9.37       10.21      2.83 o
   0   3  17      112.20      103.54     13.18 o
   1   3  17      146.21      153.83      8.79 o
   2   3  17       55.92       54.19      6.78 o
   3   3  17      153.83      154.35      6.85 o
   4   3  17      134.15      136.21      9.36 o
  -7   4  17        6.70        5.54      2.48 o
  -6   4  17        9.44        7.07      3.25 o
  -5   4  17        6.46        6.30      2.43 o
  -4   4  17       76.09       73.64      5.65 o
  -3   4  17       12.96       11.86      3.21 o
  -2   4  17      154.80      175.78     12.61 o
  -1   4  17      131.04      134.82      7.73 o
   0   4  17        0.72       -3.25      5.16 o
   1   4  17       75.61       66.10      6.88 o
   2   4  17      199.82      183.97     10.70 o
   3   4  17      138.89      125.32      9.17 o
   4   4  17      157.58      166.01     10.12 o
   5   4  17       29.49       31.90      4.78 o
  -7   5  17       16.33       18.91      3.25 o
  -6   5  17       54.17       58.84      6.30 o
  -5   5  17       38.04       35.45      3.81 o
  -4   5  17       34.42       35.60      4.05 o
  -3   5  17      251.89      248.15     12.99 o
  -2   5  17      232.09      224.08     10.27 o
  -1   5  17      119.64      115.00     16.05 o
   0   5  17      138.71      162.57     18.72 o
   1   5  17      173.24      181.29      9.40 o
   2   5  17      146.38      152.21      9.08 o
   3   5  17      180.83      177.47     11.08 o
   4   5  17       30.10       36.87      5.35 o
   5   5  17       40.33       48.90      5.73 o
  -7   6  17       10.17       11.46      2.29 o
  -6   6  17        0.22       -1.35      1.55 o
  -5   6  17       18.96       22.99      5.73 o
  -4   6  17       66.88       66.90      5.46 o
  -1   6  17      458.82      477.78     31.90 o
   0   6  17      291.59      268.21     24.83 o
   1   6  17      295.75      304.22     23.12 o
   2   6  17      167.33      163.91     10.51 o
   3   6  17        2.85       -2.10      4.01 o
   4   6  17        2.39        3.82      2.87 o
   5   6  17        3.47        3.44      3.06 o
  -6   7  17       11.43       11.18      1.93 o
  -5   7  17       37.98       39.14      3.71 o
  -4   7  17        1.11       -1.57      3.92 o
  -2   7  17       70.34       75.84      7.07 o
  -1   7  17      253.77      262.48     13.18 o
   1   7  17      349.37      346.35     15.09 o
   2   7  17      262.00      255.99     13.18 o
   3   7  17       10.71       12.61      4.39 o
   4   7  17       24.76       23.88      4.97 o
   5   7  17        8.01        7.34      1.65 o
  -6   8  17        2.95        3.31      1.41 o
  -5   8  17        2.25       -0.48      1.49 o
  -4   8  17       10.90       13.30      2.87 o
  -2   8  17        4.79        7.45      3.25 o
  -1   8  17      170.19      165.25     10.70 o
   0   8  17       43.92       42.03      5.92 o
   1   8  17      381.83      361.44     15.28 o
   2   8  17      222.99      211.86     12.04 o
   3   8  17       15.60       17.58      4.20 o
   4   8  17       22.00       25.54      2.97 o
   5   8  17       13.58       11.84      3.25 o
  -5   9  17        2.89        2.88      3.53 o
  -4   9  17        4.83        5.49      2.20 o
  -3   9  17       18.85       21.70      3.04 o
  -2   9  17       61.78       70.87      6.69 o
  -1   9  17      506.16      449.51     17.00 o
   0   9  17      175.54      158.94     10.70 o
   1   9  17       12.78       13.16      2.96 o
   2   9  17       23.32       18.83      3.04 o
   3   9  17       69.59       63.15      4.59 o
   4   9  17        3.26        0.44      1.51 o
   5   9  17        7.30        8.98      2.67 o
  -5  10  17       13.77       11.46      2.29 o
  -4  10  17        1.37        1.53      2.10 o
  -3  10  17       12.26       10.12      2.48 o
  -2  10  17       26.57       27.51      4.39 o
  -1  10  17       27.66       23.12      4.39 o
   0  10  17       66.06       70.30      7.07 o
   1  10  17       29.65       29.42      4.78 o
   2  10  17       14.00        9.72      2.47 o
   3  10  17       22.41       22.18      2.75 o
   4  10  17        0.82        2.92      1.47 o
  -4  11  17        4.69        4.01      1.91 o
  -3  11  17       22.70       25.60      3.63 o
  -2  11  17       15.84       11.46      3.06 o
  -1  11  17       11.88        8.60      2.87 o
   0  11  17        8.69        5.54      2.48 o
   1  11  17       20.37       28.08      4.58 o
   2  11  17        3.81        4.97      2.48 o
   3  11  17       45.38       44.51      4.20 o
  -3  12  17        4.55        4.78      1.91 o
  -2  12  17       21.44       23.69      2.36 o
  -1  12  17       25.94       28.66      3.63 o
   0  12  17        8.32       11.65      3.06 o
   1  12  17        2.60        4.39      2.10 o
   2  12  17        1.93        2.29      1.91 o
  -1  13  17        7.06       10.70      1.91 o
   0  13  17        3.86        4.20      1.91 o
   1  13  17       12.63       14.14      2.48 o
  -2  -9  18        2.59        0.19      2.87 o
  -1  -9  18      149.01      162.00     11.27 o
   0  -9  18       27.96       25.03      5.16 o
   1  -9  18        5.22        1.53      2.67 o
  -3  -8  18       33.82       29.42      5.35 o
  -2  -8  18       39.10       39.16      6.11 o
  -1  -8  18        7.02        4.01      3.63 o
   0  -8  18      148.75      144.42     10.89 o
   1  -8  18       30.26       31.14      5.35 o
   4  -8  18        1.41        3.44      2.10 o
   5  -8  18       35.28       38.59      3.25 o
  -4  -7  18       34.21       38.97      5.16 o
  -3  -7  18       90.02       78.90      7.83 o
  -2  -7  18       10.01        8.98      3.82 o
  -1  -7  18      201.74      195.62     12.61 o
   0  -7  18      353.86      328.58     16.05 o
   1  -7  18        1.74        6.30      3.44 o
   2  -7  18       83.04      105.07      8.21 o
   3  -7  18       74.52       78.13      7.07 o
   4  -7  18       45.66       44.13      5.35 o
   5  -7  18       31.61       35.72      4.20 o
  -4  -6  18      132.99      153.59      9.93 o
  -3  -6  18       68.15       61.13      7.26 o
  -2  -6  18      111.72      105.64      9.17 o
  -1  -6  18      186.89      178.04     11.84 o
   0  -6  18      446.36      430.21     17.96 o
   1  -6  18        4.01       10.51      4.01 o
   2  -6  18       87.14       95.33      8.41 o
   3  -6  18       20.01       21.78      4.39 o
   4  -6  18       15.57       15.66      4.01 o
   5  -6  18       23.24       26.55      4.20 o
   6  -6  18        1.03        0.96      1.72 o
  -4  -5  18       57.10       58.84      6.88 o
  -3  -5  18       52.85       50.43      6.50 o
  -2  -5  18      167.15      143.28     10.32 o
  -1  -5  18       23.97       26.74      5.16 o
   0  -5  18        8.51        5.16      3.44 o
   1  -5  18      105.99      116.34      9.36 o
   2  -5  18      115.30      139.02      6.89 o
   3  -5  18       53.33       52.53      6.69 o
   4  -5  18       59.80       55.97      6.69 o
   5  -5  18        0.68       -0.96      2.29 o
   6  -5  18        0.35        3.25      2.10 o
  -4  -4  18       24.14       17.58      4.01 o
  -3  -4  18      107.87      113.47      8.98 o
  -2  -4  18      221.37      208.61     12.04 o
  -1  -4  18      113.09      110.04      8.79 o
   0  -4  18       97.55      101.25      8.79 o
   1  -4  18      375.00      380.35     15.86 o
   2  -4  18      553.94      579.22     18.91 o
   3  -4  18      414.34      369.65     17.38 o
   4  -4  18      162.98      146.71     11.08 o
   5  -4  18       25.58       24.26      4.78 o
   6  -4  18        7.09        7.07      2.87 o
  -7  -3  18       12.90       14.90      2.87 o
  -4  -3  18       35.55       39.93      4.97 o
  -3  -3  18       29.30       24.45      4.78 o
  -2  -3  18       23.01       23.31      4.78 o
  -1  -3  18      293.30      304.51     13.95 o
   0  -3  18      219.85      223.89     12.23 o
   1  -3  18      129.59      144.61      9.74 o
   2  -3  18      760.45      806.93     22.16 o
   3  -3  18      439.75      417.41     18.53 o
   4  -3  18      510.48      503.57     20.82 o
   5  -3  18        8.86        3.82      3.06 o
   6  -3  18        9.52        9.36      3.06 o
   7  -3  18        1.46        0.57      1.53 o
  -7  -2  18        0.67        0.19      1.91 o
  -6  -2  18        6.57        6.30      2.87 o
  -3  -2  18      138.92      141.37      9.36 o
  -2  -2  18        7.34        4.39      3.06 o
  -1  -2  18       31.04       35.48      5.06 o
   0  -2  18       11.34        9.46      2.98 o
   1  -2  18       16.78        8.22      4.68 o
   2  -2  18      159.96      182.44     10.89 o
   3  -2  18      223.14      211.48     13.56 o
   4  -2  18        2.07        5.73      4.01 o
   5  -2  18       45.87       43.94      6.50 o
   6  -2  18        8.39        7.64      2.87 o
   7  -2  18        6.52       10.32      2.29 o
  -7  -1  18        3.80        4.97      2.29 o
  -6  -1  18        0.64        4.08      2.01 o
  -5  -1  18       70.10       72.78      6.88 o
  -4  -1  18        4.13       -0.57      3.06 o
  -3  -1  18        9.71       11.84      3.63 o
  -2  -1  18      269.27      288.09     27.70 o
  -1  -1  18       17.77       11.45      2.88 o
   0  -1  18       82.98       91.47     13.75 o
   1  -1  18      135.85      156.82      9.02 o
   2  -1  18      159.73      181.40     15.47 o
   4  -1  18       38.03       30.37      5.92 o
   5  -1  18        6.89        5.73      3.63 o
   6  -1  18        0.64        1.53      2.67 o
   7  -1  18        3.08        2.29      1.91 o
  -7   0  18        8.04        4.97      2.48 o
  -6   0  18        2.44       -0.36      2.01 o
  -5   0  18      188.08      190.90      7.82 o
  -4   0  18      260.86      269.17     13.75 o
  -3   0  18      117.63      101.12     14.42 o
  -2   0  18       35.78       30.37      4.28 o
  -1   0  18       58.36       52.58      6.30 o
   0   0  18        6.51       21.20      6.69 o
   1   0  18        0.62       -7.83      7.83 o
   2   0  18      194.70      219.88     24.45 o
   3   0  18      171.10      117.68     18.91 o
   4   0  18      217.42      189.89     13.18 o
   5   0  18       60.80       48.71      6.50 o
   6   0  18       29.75       32.09      4.97 o
  -7   1  18        3.78        9.74      2.87 o
  -6   1  18        0.62       -0.96      1.69 o
  -5   1  18       70.06       74.42      5.30 o
  -4   1  18        4.18        3.25      2.43 o
  -3   1  18        9.68        8.15      2.77 o
  -2   1  18      268.39      284.29     10.17 o
  -1   1  18       17.51       19.49      4.01 o
   0   1  18       82.94       72.40     13.18 o
   1   1  18      135.77      138.31     19.10 o
   2   1  18      159.87      159.71     20.44 o
   3   1  18       37.15       44.89     12.99 o
   4   1  18       38.08       39.35      6.30 o
   5   1  18        6.89        4.39      3.44 o
   6   1  18        0.64        2.10      2.67 o
  -7   2  18        0.68        1.91      2.10 o
  -6   2  18        6.54        1.58      1.96 o
  -5   2  18        4.33        4.30      2.01 o
  -4   2  18       36.26       36.34      4.11 o
  -3   2  18      139.12      139.83      8.20 o
  -2   2  18        7.33        9.87      3.34 o
  -1   2  18       30.75       27.14      4.06 o
   1   2  18       17.06       18.34      8.02 o
   2   2  18      160.00      140.98     19.10 o
   4   2  18        2.03        2.87      2.87 o
   5   2  18       45.86       46.42      6.11 o
  -7   3  18       12.85       11.84      3.06 o
  -6   3  18        5.24        3.44      2.67 o
  -5   3  18       19.87       16.48      3.92 o
  -4   3  18       35.58       34.88      4.08 o
  -3   3  18       29.26       32.67      5.16 o
  -2   3  18       23.08       25.42      5.44 o
  -1   3  18      293.39      308.02     11.22 o
   0   3  18      219.27      231.69      9.44 o
   2   3  18      760.67      734.52     18.80 o
   3   3  18      439.28      434.14     24.45 o
   4   3  18      511.26      533.75     17.58 o
  -7   4  18        1.80        2.87      2.10 o
  -6   4  18        6.49        5.92      3.25 o
  -5   4  18       72.11       68.94      5.11 o
  -4   4  18       24.06       21.38      3.34 o
  -3   4  18      107.93      121.69      9.36 o
  -2   4  18      221.40      199.63      9.85 o
  -1   4  18      113.00      100.68      7.64 o
   0   4  18       97.22       97.62     13.95 o
   1   4  18      375.25      375.90     20.92 o
   2   4  18      554.38      547.89     18.53 o
   3   4  18      414.19      386.85     15.86 o
   4   4  18      163.41      156.46      9.93 o
  -7   5  18       12.78       12.99      2.67 o
  -6   5  18       32.97       29.80      4.58 o
  -5   5  18       28.75       32.28      6.11 o
  -4   5  18       57.17       56.55      7.26 o
  -1   5  18       24.09        3.44      6.30 o
   0   5  18        8.67       -4.97      4.97 o
   1   5  18      106.41      106.41      8.79 o
   2   5  18      115.52      118.63      9.17 o
   3   5  18       53.50       50.43      6.30 o
   4   5  18       59.60       62.28      6.69 o
   5   5  18        0.68        3.06      3.06 o
  -6   6  18       49.56       48.90      5.16 o
  -5   6  18        6.46        9.00      2.36 o
  -4   6  18      132.86      146.51      7.34 o
  -3   6  18       68.12       72.21      7.45 o
   1   6  18        4.00        3.25      3.82 o
   2   6  18       87.35       79.66      7.64 o
   3   6  18       19.84       17.19      4.20 o
   4   6  18       15.61       12.42      3.82 o
   5   6  18       23.31       21.40      4.20 o
  -6   7  18        9.01        8.41      2.67 o
  -5   7  18        3.10        6.41      2.09 o
  -4   7  18       34.28       33.68      3.71 o
  -3   7  18       90.33       92.84      8.41 o
  -1   7  18      201.74      206.32     11.65 o
   1   7  18        1.75        1.15      3.06 o
   2   7  18       83.10       81.76      8.02 o
   3   7  18       74.36       72.02      7.26 o
   4   7  18       45.55       39.16      5.54 o
   5   7  18       31.50       28.39      2.66 o
  -5   8  18        1.79        1.34      1.55 o
  -4   8  18       12.12       12.00      2.42 o
  -3   8  18       33.77       37.44      5.35 o
  -2   8  18       39.04       39.74      5.35 o
  -1   8  18        6.97        3.44      2.87 o
   0   8  18      148.44      133.72      9.93 o
   1   8  18       30.24       34.03      5.73 o
   2   8  18       71.91       67.44      7.26 o
   3   8  18      129.29      118.25      8.79 o
   4   8  18        1.46        0.75      1.81 o
  -5   9  18        2.89       -0.57      1.08 o
  -4   9  18       62.94       61.07      3.91 o
  -3   9  18        7.08        9.85      2.30 o
  -2   9  18        2.55        6.69      2.67 o
  -1   9  18      148.82      160.28     10.12 o
   0   9  18       27.97       24.07      4.78 o
   1   9  18        5.11        5.54      2.87 o
   2   9  18        1.64        2.10      1.79 o
   3   9  18       29.59       33.93      3.51 o
   4   9  18        5.19        6.47      1.91 o
  -4  10  18       10.30        9.36      2.48 o
  -3  10  18        3.72        3.54      2.10 o
  -2  10  18        0.76       -2.29      2.29 o
  -1  10  18       43.54       43.17      5.35 o
   0  10  18       21.24       18.72      4.20 o
   1  10  18        9.49       12.99      3.44 o
   2  10  18        3.02        1.91      2.10 o
   3  10  18       27.96       29.23      4.01 o
  -3  11  18       34.14       35.53      4.01 o
  -2  11  18        6.19        8.63      1.82 o
  -1  11  18        5.73       10.12      2.87 o
   0  11  18        5.48        4.78      2.29 o
   1  11  18        0.84        2.87      2.48 o
   2  11  18        3.20        2.48      2.10 o
   3  11  18       19.27       24.07      3.06 o
  -2  12  18        0.29       -1.91      1.91 o
  -1  12  18        7.90        7.64      2.29 o
   0  12  18        3.11       -1.53      1.91 o
   1  12  18       10.83       14.14      2.67 o
   2  12  18        8.11       12.42      2.29 o
  -2  -9  19       50.27       51.39      6.50 o
  -1  -9  19      102.13      103.54      8.79 o
   0  -9  19        9.17        4.58      3.44 o
   1  -9  19       49.07       50.43      5.92 o
  -3  -8  19       71.76       70.30      7.07 o
  -2  -8  19       41.85       37.63      5.73 o
  -1  -8  19       95.65       95.14      8.98 o
   0  -8  19      316.25      326.48     15.47 o
   1  -8  19       55.55       60.18      6.69 o
  -3  -7  19       77.25       80.62      7.64 o
  -2  -7  19       42.51       43.17      6.50 o
  -1  -7  19       77.49       73.17      8.02 o
   0  -7  19      495.83      486.57     19.49 o
   1  -7  19      101.21      110.99      9.17 o
   2  -7  19      110.81      121.12      8.79 o
   3  -7  19       29.78       34.00      4.78 o
   4  -7  19        8.08        8.21      2.87 o
   5  -7  19        6.40        5.73      2.10 o
  -4  -6  19       46.63       43.75      5.73 o
  -3  -6  19       24.78       21.78      4.39 o
  -2  -6  19       52.69       52.15      7.07 o
  -1  -6  19      361.39      330.87     16.05 o
   0  -6  19      327.84      293.81     15.09 o
   1  -6  19       63.28       68.77      7.64 o
   2  -6  19       32.54       32.86      5.16 o
   3  -6  19       13.29       12.42      3.82 o
   4  -6  19       26.72       26.17      4.20 o
   5  -6  19        9.84       15.09      3.25 o
   6  -6  19       12.85       15.28      2.48 o
  -4  -5  19      181.61      205.74     11.27 o
  -3  -5  19       79.83       75.08      7.45 o
  -2  -5  19      145.97      134.49     10.12 o
  -1  -5  19      332.59      338.70     15.86 o
   0  -5  19      494.07      519.62     19.68 o
   1  -5  19      108.60      114.24      9.55 o
   2  -5  19      104.72      117.97      6.69 o
   3  -5  19       59.13       66.86      7.45 o
   4  -5  19      104.73      105.83      8.98 o
   5  -5  19        4.68        6.11      2.67 o
   6  -5  19        6.61        5.54      2.29 o
  -4  -4  19       43.62       48.90      6.11 o
  -3  -4  19       61.87       66.67      7.26 o
  -2  -4  19       26.73       18.72      4.58 o
  -1  -4  19       68.05       60.37      7.07 o
   0  -4  19      378.28      350.55     15.86 o
   1  -4  19      232.57      229.24     12.80 o
   2  -4  19      281.37      301.84     13.95 o
   3  -4  19       91.88       94.75      8.98 o
   4  -4  19       28.30       26.74      4.97 o
   5  -4  19        5.81        0.57      2.29 o
   6  -4  19        8.15        9.93      2.87 o
  -4  -3  19       21.43       19.87      4.01 o
  -3  -3  19       25.96       17.96      4.20 o
  -2  -3  19       71.33       72.59      7.07 o
  -1  -3  19       17.14       13.95      4.20 o
   0  -3  19       89.47       93.42      8.41 o
   1  -3  19      194.10      192.18     11.84 o
   2  -3  19      636.26      635.76     20.25 o
   3  -3  19       23.55       21.01      5.16 o
   4  -3  19      208.29      182.63     12.80 o
   5  -3  19       18.47       13.75      4.20 o
   6  -3  19       19.93       17.58      3.82 o
  -7  -2  19        8.84       12.61      2.87 o
  -6  -2  19        2.79        3.63      2.67 o
  -3  -2  19       60.52       53.87      6.11 o
  -2  -2  19       28.35       28.08      4.97 o
  -1  -2  19       49.07       58.59      5.93 o
   0  -2  19        9.98       11.59      3.71 o
   1  -2  19      259.68      259.15     12.01 o
   2  -2  19      447.21      520.00     18.34 o
   3  -2  19      233.77      211.86     13.75 o
   4  -2  19       21.45       18.34      4.97 o
   5  -2  19       18.78       17.00      4.20 o
   6  -2  19        5.97        3.06      2.48 o
  -7  -1  19        2.24        2.10      1.91 o
  -6  -1  19        2.96        3.76      1.82 o
  -5  -1  19        8.46        7.26      3.44 o
  -4  -1  19       20.40       20.63      4.58 o
  -3  -1  19      249.68      245.67     12.23 o
  -2  -1  19       74.41       60.18      6.50 o
  -1  -1  19      285.07      292.28     35.25 o
   0  -1  19      251.15      264.89     11.77 o
   1  -1  19      106.78      106.04     10.60 o
   2  -1  19       13.36       18.91      4.97 o
   3  -1  19       52.72       55.40      7.64 o
   4  -1  19       26.44       34.58      6.11 o
   5  -1  19       24.59       24.07      4.78 o
   6  -1  19        4.70        6.30      3.06 o
  -7   0  19        3.15        5.94      1.55 o
  -6   0  19        0.10        0.82      3.63 o
  -5   0  19        0.69        2.20      2.16 o
  -4   0  19       20.83       21.97      4.78 o
  -3   0  19        2.59        3.25      2.67 o
  -2   0  19        6.37        7.88      4.20 o
  -1   0  19        0.36        7.70      3.25 o
   0   0  19       42.88       56.55     13.37 o
   1   0  19       82.16       79.28     15.09 o
   2   0  19      193.02      178.04     23.69 o
   3   0  19      106.19      106.60      8.60 o
   4   0  19      333.52      296.68     16.24 o
   5   0  19        0.01        2.10      3.06 o
   6   0  19        0.96        1.72      2.48 o
  -7   1  19        2.24        1.53      2.10 o
  -6   1  19        2.95        1.62      4.78 o
  -5   1  19        8.47        7.65      2.56 o
  -4   1  19       20.38       16.76      4.97 o
  -3   1  19      249.95      233.20     13.66 o
  -2   1  19       74.32       64.72      4.59 o
  -1   1  19      285.31      299.15     15.38 o
   0   1  19      251.16      248.15     24.64 o
   1   1  19      106.62       99.15     16.81 o
   2   1  19       13.48       -1.53      3.25 o
   4   1  19       26.48       26.55      5.54 o
   5   1  19       24.46       21.78      4.58 o
   6   1  19        4.71        1.53      2.48 o
  -7   2  19        8.82       13.75      3.06 o
  -6   2  19        2.80        0.66      1.79 o
  -5   2  19       30.71       31.53      3.67 o
  -4   2  19       10.83        7.17      2.50 o
  -3   2  19       60.54       51.77      6.11 o
  -2   2  19       28.32       29.79      3.03 o
  -1   2  19       49.10       53.30      5.92 o
   1   2  19      260.03      244.14     25.03 o
   2   2  19      446.94      478.35     34.20 o
   3   2  19      233.88      214.72     13.37 o
   4   2  19       21.26       20.06      5.16 o
   5   2  19       18.86       19.49      4.20 o
  -7   3  19        1.67        1.72      2.29 o
  -6   3  19        1.58        4.58      2.67 o
  -5   3  19       12.87       12.33      2.75 o
  -4   3  19       21.42       22.90      3.50 o
  -3   3  19       25.85       31.71      4.97 o
  -2   3  19       71.06       68.20      6.69 o
  -1   3  19       17.28       17.58      3.82 o
   3   3  19       23.56       24.83      4.97 o
   4   3  19      208.83      221.60     12.42 o
  -7   4  19        4.22        4.20      2.10 o
  -6   4  19       11.81        8.21      3.25 o
  -5   4  19        7.40        7.83      3.82 o
  -4   4  19       43.54       46.46      4.49 o
  -3   4  19       61.77       58.65      6.50 o
  -2   4  19       26.86       20.44      4.20 o
  -1   4  19       68.31       55.97     12.42 o
   0   4  19      377.79      360.48     27.51 o
   2   4  19      281.74      289.80     13.95 o
   3   4  19       92.40      103.16      8.60 o
  -6   5  19        5.73        6.50      2.67 o
  -5   5  19       24.11       27.70      4.97 o
  -4   5  19      181.67      183.01     12.23 o
   2   5  19      104.60       98.77      8.41 o
   3   5  19       59.27       47.76      6.11 o
   4   5  19      104.68       99.34      8.02 o
  -6   6  19       18.74       16.43      3.25 o
  -5   6  19       11.09       12.42      3.63 o
  -4   6  19       46.63       51.29      4.45 o
  -3   6  19       24.89       32.48      5.16 o
  -1   6  19      361.05      369.08     15.09 o
   2   6  19       32.51       29.04      5.35 o
   3   6  19       13.29       12.99      4.39 o
   4   6  19       26.87       22.35      4.39 o
  -6   7  19        3.42        0.96      1.72 o
  -5   7  19        1.69       -1.74      1.74 o
  -4   7  19        3.15       -0.39      1.93 o
  -3   7  19       77.44       91.51      7.83 o
  -1   7  19       77.20       71.26      7.07 o
   2   7  19      110.74      100.48      8.60 o
   3   7  19       29.79       27.70      4.78 o
   4   7  19        8.06        9.55      3.63 o
   5   7  19        6.38        1.91      1.53 o
  -5   8  19        5.00        2.78      1.72 o
  -4   8  19       11.77       14.41      3.82 o
  -3   8  19       71.93       68.01      6.88 o
  -1   8  19       95.86       85.97      7.64 o
   0   8  19      316.39      287.89     13.95 o
   1   8  19       55.56       50.43      6.30 o
   2   8  19       40.91       42.98      6.11 o
   3   8  19       14.97       16.96      2.83 o
   4   8  19       42.71       41.63      3.44 o
  -4   9  19        5.76        9.05      1.96 o
  -3   9  19       22.21       26.79      2.97 o
  -2   9  19       50.46       57.31      5.73 o
  -1   9  19      102.07      103.16      7.83 o
   0   9  19        9.04        7.64      3.06 o
   1   9  19       49.15       41.45      5.54 o
   2   9  19       20.45       17.58      3.82 o
   3   9  19        0.29        0.38      2.10 o
   4   9  19       12.23       15.47      2.67 o
  -4  10  19        4.84        7.45      1.91 o
  -3  10  19       31.51       34.48      2.90 o
  -2  10  19       15.04       13.37      3.06 o
  -1  10  19        4.94        4.01      2.29 o
   0  10  19       25.47       20.63      4.01 o
   1  10  19       12.45       12.23      3.25 o
   2  10  19        5.59        5.16      2.48 o
   3  10  19        0.11        1.34      1.72 o
  -3  11  19        2.50       -0.76      1.72 o
  -2  11  19       14.78       10.89      2.67 o
  -1  11  19        1.64        4.39      2.29 o
   0  11  19       28.07       32.48      4.20 o
   1  11  19        7.86        9.93      2.87 o
   2  11  19       32.42       32.09      3.82 o
  -1  12  19        2.30        3.12      1.14 o
   0  12  19       10.47       13.18      2.67 o
   1  12  19        4.24        8.21      2.29 o
  -2  -9  20        2.51        2.48      3.25 o
  -1  -9  20       37.27       32.86      5.54 o
   0  -9  20        1.21        2.29      2.87 o
   1  -9  20       13.01       11.65      3.82 o
  -3  -8  20      152.29      154.74      9.74 o
  -2  -8  20       43.95       43.56      5.92 o
  -1  -8  20       83.28       80.43      8.21 o
   0  -8  20       17.89       19.87      4.58 o
   1  -8  20       37.44       33.81      5.35 o
  -3  -7  20        7.44        3.44      3.25 o
  -2  -7  20       24.84       24.07      5.35 o
  -1  -7  20       18.48       21.59      5.16 o
   0  -7  20       88.59       96.66      9.17 o
   1  -7  20       48.29       55.78      7.07 o
   2  -7  20       65.13       69.54      6.88 o
   3  -7  20       25.77       29.04      4.58 o
   4  -7  20       13.69       15.66      3.06 o
   5  -7  20        0.21        2.48      1.53 o
  -4  -6  20      102.53      100.87      7.64 o
  -3  -6  20       35.33       24.64      4.78 o
  -2  -6  20       83.50       77.37      7.83 o
  -1  -6  20       11.64       12.23      4.58 o
   0  -6  20      201.34      195.24     12.42 o
   1  -6  20       21.99       17.57      3.10 o
   2  -6  20        2.92       -2.29      2.29 o
   3  -6  20       15.94       12.99      3.63 o
   4  -6  20        9.64        8.98      3.25 o
   5  -6  20        1.09        3.44      2.10 o
  -4  -5  20        4.70        4.97      2.87 o
  -3  -5  20       13.26       11.08      3.82 o
  -2  -5  20      110.49      105.64      9.17 o
  -1  -5  20      154.01      153.40     11.08 o
   0  -5  20      120.16      117.10      9.93 o
   1  -5  20       60.41       68.20      7.64 o
   2  -5  20        0.08        2.12      2.06 o
   3  -5  20       15.76       15.28      4.20 o
   4  -5  20        1.95        4.39      2.48 o
   5  -5  20        6.77        6.88      2.87 o
   6  -5  20        1.55        2.87      1.91 o
  -6  -4  20        1.75       -2.48      2.48 o
  -4  -4  20       48.95       53.87      5.92 o
  -3  -4  20       62.77       69.54      7.07 o
  -2  -4  20       35.79       27.32      4.78 o
  -1  -4  20      130.22      110.80      9.55 o
   0  -4  20     1105.18     1066.74     27.89 o
   1  -4  20      197.79      204.60     12.42 o
   2  -4  20      332.99      346.73     15.28 o
   3  -4  20       17.25       17.96      4.78 o
   4  -4  20       48.01       35.34      5.73 o
   5  -4  20       20.13       15.66      3.63 o
   6  -4  20       21.49       26.17      3.63 o
  -6  -3  20        0.92        2.87      2.48 o
  -4  -3  20       10.04       12.23      3.63 o
  -3  -3  20       59.50       56.16      6.50 o
  -2  -3  20       77.38       75.08      7.64 o
  -1  -3  20      126.70      120.93      9.55 o
   0  -3  20      858.65      854.50     24.64 o
   1  -3  20      568.18      537.38     19.49 o
   2  -3  20      184.02      191.99     11.46 o
   3  -3  20       63.61       67.24      7.64 o
   4  -3  20       97.57      102.78      9.36 o
   5  -3  20        8.12        8.79      3.25 o
   6  -3  20       14.76       16.43      3.25 o
  -6  -2  20        5.72        7.45      2.87 o
  -3  -2  20       62.84       65.72      6.88 o
  -2  -2  20      171.44      154.36     10.32 o
  -1  -2  20       29.63       26.01     15.09 o
   0  -2  20       52.08       52.47      7.93 o
   1  -2  20      390.59      380.54     16.43 o
   2  -2  20      122.87      113.86      9.17 o
   3  -2  20      111.11       97.24      9.36 o
   4  -2  20       90.57       90.74      8.98 o
   5  -2  20       50.56       50.43      6.30 o
   6  -2  20       19.84       19.49      3.82 o
  -6  -1  20        1.81        4.20      2.48 o
  -5  -1  20        4.58        3.25      2.87 o
  -3  -1  20       30.59       32.48      5.16 o
  -2  -1  20       80.45       74.12      7.26 o
  -1  -1  20      137.12      126.27      9.36 o
   0  -1  20      325.83      339.78     16.43 o
   1  -1  20        6.77        6.76      3.17 o
   2  -1  20        7.31        6.88      4.20 o
   3  -1  20       21.98       27.89      5.73 o
   4  -1  20       28.22       29.80      5.73 o
   5  -1  20       17.91       16.05      4.20 o
   6  -1  20        1.44        1.72      2.29 o
  -6   0  20       38.22       35.77      5.92 o
  -5   0  20        0.94        0.62      1.88 o
  -4   0  20       12.96       17.50      3.92 o
  -3   0  20       34.76       43.94      5.35 o
  -2   0  20       50.00       42.98      5.54 o
  -1   0  20       12.36        9.29      2.21 o
   0   0  20       67.71       67.81      6.46 o
   1   0  20      152.81      127.46      9.74 o
   2   0  20       42.33       46.80      6.11 o
   3   0  20        8.97        9.29      4.20 o
   4   0  20      102.88       92.27      9.17 o
   5   0  20       17.40       18.53      4.20 o
   6   0  20        0.00       -0.96      2.10 o
  -6   1  20        1.82        1.53      3.25 o
  -5   1  20        4.62        6.38      2.42 o
  -4   1  20       83.01       71.82      5.25 o
  -3   1  20       30.68       35.34      5.35 o
  -2   1  20       80.60       70.30      4.93 o
  -1   1  20      137.26      128.05      5.88 o
   0   1  20      325.97      312.92     29.42 o
   1   1  20        6.65       19.49      8.79 o
   3   1  20       21.90       31.90      5.92 o
   4   1  20       28.23       25.22      4.97 o
   5   1  20       17.87       13.75      3.82 o
   6   1  20        1.43        4.97      2.29 o
  -7   2  20        0.31        2.48      1.91 o
  -6   2  20        5.71        5.49      2.01 o
  -5   2  20       34.87       28.53      3.44 o
  -4   2  20       11.70       11.51      2.83 o
  -3   2  20       62.90       54.06      6.30 o
  -2   2  20      171.76      171.20      6.81 o
  -1   2  20       29.76       20.37     17.00 o
   1   2  20      390.83      368.89     31.71 o
   3   2  20      111.23      114.43      9.93 o
   4   2  20       90.82       99.34      8.98 o
   5   2  20       50.56       58.27      6.11 o
  -6   3  20        0.94        0.00      2.67 o
  -5   3  20       10.26        6.89      2.77 o
  -4   3  20       10.02        8.93      2.66 o
  -3   3  20       59.47       53.68      6.50 o
  -2   3  20       77.15       74.31      7.07 o
  -1   3  20      126.95      123.41      8.60 o
   3   3  20       63.65       69.35      7.64 o
  -6   4  20        1.76        0.38      2.48 o
  -5   4  20       28.91       27.13      4.97 o
  -4   4  20       48.96       45.94     10.12 o
  -3   4  20       62.47       62.85      6.88 o
  -2   4  20       35.79       30.76      5.16 o
  -6   5  20       12.43        9.17      3.06 o
  -5   5  20        6.25        9.36      3.63 o
  -4   5  20        4.63        7.07      3.63 o
  -6   6  20        5.52        2.87      2.10 o
  -5   6  20       18.97       19.49      4.01 o
  -4   6  20      102.62       97.05      8.41 o
  -1   6  20       11.66       17.19      4.01 o
  -5   7  20       21.42       19.10      3.44 o
  -4   7  20        6.61        9.97      2.30 o
  -3   7  20        7.46        3.44      2.67 o
  -1   7  20       18.53       17.96      4.20 o
   0   7  20       88.82       90.17      8.02 o
  -5   8  20        5.34        5.16      2.10 o
  -4   8  20       25.09       26.26      2.83 o
  -3   8  20      152.10      161.99      6.74 o
  -1   8  20       83.35       76.99      7.07 o
   0   8  20       17.98       27.32      4.58 o
   1   8  20       37.34       33.62      5.16 o
   2   8  20       11.19        9.36      3.44 o
   3   8  20       22.22       16.81      3.82 o
   4   8  20       10.42       10.89      2.87 o
  -4   9  20       13.79       12.68      1.89 o
  -3   9  20       22.98       30.45      3.44 o
  -1   9  20       37.24       37.06      4.97 o
   0   9  20        1.20       -0.96      2.29 o
   1   9  20       13.05       12.99      3.44 o
   2   9  20        0.51        0.19      2.10 o
   3   9  20       12.30       12.23      3.06 o
   4   9  20       19.05       17.19      2.48 o
  -3  10  20        8.33        6.50      1.55 o
  -2  10  20        7.93        8.83      3.53 o
  -1  10  20        0.98        0.19      1.72 o
   0  10  20        2.49        0.38      1.91 o
   1  10  20        1.16       -1.34      2.48 o
   2  10  20        1.33        2.10      2.29 o
   3  10  20        0.78       -0.38      1.72 o
  -2  11  20        4.31        3.82      1.91 o
  -1  11  20       17.83       20.06      3.06 o
   0  11  20       10.55       13.37      2.87 o
   1  11  20       16.06       20.25      3.25 o
   2  11  20       14.28       21.20      3.06 o
  -2  -9  21       55.77       50.82      5.73 o
  -1  -9  21        0.88       -3.06      3.06 o
   0  -9  21       38.18       28.85      4.97 o
   1  -9  21        3.42        2.87      2.67 o
  -3  -8  21       25.88       26.74      4.39 o
  -2  -8  21       80.10       92.46      8.02 o
  -1  -8  21      183.96      178.24     11.46 o
   0  -8  21        1.69        3.82      3.25 o
   1  -8  21       15.32       17.19      4.20 o
  -3  -7  21       15.97       10.70      3.82 o
  -2  -7  21      309.75      319.98     15.09 o
  -1  -7  21       84.09       87.11      8.60 o
   0  -7  21        2.83        3.44      3.63 o
   1  -7  21       37.01       28.85      5.35 o
   2  -7  21        1.65       -1.72      2.10 o
   3  -7  21        4.79        4.97      2.67 o
   4  -7  21       32.14       36.30      4.01 o
  -6  -6  21        3.04        4.39      2.10 o
  -4  -6  21       30.00       34.58      4.58 o
  -3  -6  21      137.03      128.57      9.55 o
  -2  -6  21      310.92      302.79     14.90 o
  -1  -6  21       23.58       30.57      5.73 o
   0  -6  21       15.27       11.27      4.01 o
   1  -6  21        2.60        2.66      1.93 o
   2  -6  21       48.38       47.76      5.92 o
   3  -6  21       19.45       17.58      3.82 o
   4  -6  21        0.39       -2.48      2.48 o
   5  -6  21        3.37        1.91      1.72 o
  -6  -5  21       15.97       18.91      3.06 o
  -4  -5  21       19.77       19.10      3.82 o
  -3  -5  21      135.68      146.14     10.12 o
  -2  -5  21       17.38       17.00      4.39 o
  -1  -5  21       64.86       64.38      7.45 o
   0  -5  21       94.99       88.07      8.60 o
   1  -5  21      109.85      129.14     10.12 o
   2  -5  21      152.73      148.85      7.22 o
   3  -5  21       30.15       34.58      5.16 o
   4  -5  21        9.22        6.69      2.87 o
   5  -5  21        1.86        2.67      2.48 o
  -6  -4  21        1.78        1.53      2.29 o
  -4  -4  21        9.42       10.12      2.87 o
  -3  -4  21       11.18        9.17      4.01 o
  -2  -4  21      166.58      148.05     10.51 o
  -1  -4  21       52.80       51.96      6.88 o
   0  -4  21       38.75       39.74      5.92 o
   1  -4  21        5.53        5.92      3.82 o
   2  -4  21       13.85        9.17      3.82 o
   3  -4  21       10.17       12.04      4.01 o
   4  -4  21       11.71       17.77      4.20 o
   5  -4  21        3.02        3.82      2.67 o
   6  -4  21        1.00        2.87      1.72 o
  -6  -3  21       25.15       27.32      3.63 o
  -4  -3  21        2.77        0.76      2.10 o
  -3  -3  21        1.09        4.20      3.06 o
  -2  -3  21       85.51       71.26      7.45 o
  -1  -3  21       82.21       72.59      8.02 o
   0  -3  21       39.64       36.87      6.11 o
   1  -3  21      167.35      146.91     10.89 o
   2  -3  21      355.17      392.58     16.24 o
   3  -3  21      253.40      241.85     14.14 o
   4  -3  21       35.06       33.43      5.54 o
   5  -3  21       16.84       13.37      3.44 o
   6  -3  21       12.84       16.81      2.87 o
  -6  -2  21       10.14       13.56      3.25 o
  -5  -2  21        0.58        1.91      2.67 o
  -3  -2  21        1.76        6.11      3.25 o
  -2  -2  21       25.72       20.25      4.78 o
  -1  -2  21        2.43        0.00      2.67 o
   0  -2  21      324.08      309.29     15.09 o
   1  -2  21      733.23      748.67     23.12 o
   2  -2  21       60.54       44.89      6.30 o
   3  -2  21       50.94       53.68      7.26 o
   4  -2  21       41.54       42.79      6.30 o
   5  -2  21        6.40       10.89      3.63 o
   6  -2  21       29.72       35.34      4.01 o
  -6  -1  21        1.01       -2.48      2.48 o
  -5  -1  21       30.68       22.35      4.20 o
  -3  -1  21      155.91      169.26     10.51 o
  -2  -1  21       24.81       22.73      4.97 o
  -1  -1  21       88.20       89.32      5.44 o
   0  -1  21        4.17        5.45      4.20 o
   1  -1  21      160.78      150.92     10.70 o
   2  -1  21      113.08      117.49      9.17 o
   3  -1  21       66.35       83.10      8.79 o
   4  -1  21       20.08       18.34      4.58 o
   5  -1  21        3.43        5.54      3.25 o
   6  -1  21       42.32       47.95      4.58 o
  -6   0  21        0.02       -0.96      1.62 o
  -5   0  21        0.07       -1.32      3.34 o
  -4   0  21       16.31       21.16      4.39 o
  -3   0  21        3.17        5.14      1.79 o
  -2   0  21        0.97        2.45      1.96 o
  -1   0  21       45.31       49.92      4.01 o
   0   0  21       51.97       47.66      5.86 o
   1   0  21      109.82       86.16      8.21 o
   2   0  21      187.07      186.26     11.46 o
   3   0  21        6.63        2.53      2.28 o
   4   0  21        1.34        1.15      2.87 o
   5   0  21        1.84       -1.91      2.48 o
   6   0  21        7.29       12.61      2.87 o
  -6   1  21        1.00       -0.17      1.55 o
  -5   1  21       30.75       34.40      3.62 o
  -4   1  21      115.10      109.96      8.21 o
  -3   1  21      156.13      158.20     10.41 o
  -2   1  21       24.81       20.90      3.10 o
  -1   1  21       87.82       83.40      4.98 o
   0   1  21        4.19        3.25      6.50 o
   3   1  21       66.36       75.23      5.47 o
   4   1  21       20.08       16.24      4.39 o
   5   1  21        3.37        5.54      3.06 o
  -6   2  21       10.13        9.74      3.06 o
  -5   2  21        0.58       -1.41      1.88 o
  -4   2  21       16.99       13.32      3.02 o
  -3   2  21        1.76       -0.41      2.06 o
  -2   2  21       25.55       20.00      3.16 o
  -1   2  21        2.47        4.20      2.87 o
   3   2  21       50.89       47.19      6.88 o
   4   2  21       41.77       37.25      5.73 o
   5   2  21        6.43        7.64      3.06 o
  -6   3  21       25.17       21.78      3.82 o
  -5   3  21        1.90        3.12      1.88 o
  -4   3  21        2.78        2.40      2.87 o
  -3   3  21        1.09       -1.72      3.06 o
  -2   3  21       85.14       87.21      5.40 o
  -1   3  21       82.28       80.62      7.45 o
   3   3  21      253.18      292.67     14.52 o
  -6   4  21        1.78        0.57      2.48 o
  -5   4  21       12.36       12.04      3.63 o
  -4   4  21        9.38        8.09      2.56 o
  -3   4  21       11.21       12.80      4.01 o
  -2   4  21      165.98      164.86     10.70 o
  -6   5  21       15.96       13.95      2.67 o
  -5   5  21       16.81       14.71      4.01 o
  -4   5  21       19.55       16.81      4.39 o
  -6   6  21        3.05        1.34      1.72 o
  -5   6  21        2.60        1.91      2.67 o
  -4   6  21       29.98       39.54      5.35 o
  -1   6  21       23.45       28.85      4.78 o
   5   6  21        3.42        6.50      2.10 o
  -5   7  21        3.46        0.00      1.91 o
  -4   7  21       62.97       66.29      6.30 o
  -1   7  21       84.06       78.13      7.07 o
   0   7  21        2.85        5.16      2.87 o
   4   7  21       32.15       36.11      4.39 o
  -4   8  21       11.08       13.56      3.06 o
  -3   8  21       25.86       26.16      2.96 o
  -1   8  21      184.14      173.46      9.55 o
   0   8  21        1.74        3.25      2.48 o
   1   8  21       15.26       12.23      3.44 o
   2   8  21        5.90        5.54      2.67 o
   3   8  21        0.60        2.29      2.10 o
   4   8  21       10.80        9.74      2.48 o
  -4   9  21       13.30       11.08      2.29 o
  -3   9  21       96.25       91.83      4.32 o
  -2   9  21       55.65       51.01      4.97 o
  -1   9  21        0.83        1.34      2.48 o
   0   9  21       38.08       31.52      4.39 o
   1   9  21        3.43        2.87      2.10 o
   2   9  21       11.82        9.17      2.87 o
   3   9  21       16.26       17.19      2.87 o
  -2  10  21       19.65       24.74      2.36 o
  -1  10  21        9.97       19.49      3.06 o
   0  10  21        5.92        9.74      2.87 o
   1  10  21        5.06        5.35      2.48 o
   2  10  21        3.60        3.63      1.91 o
   3  10  21        0.09       -0.57      1.72 o
  -1  11  21        9.46        9.93      2.10 o
   0  11  21       24.08       29.99      3.44 o
   1  11  21       16.64       17.00      2.67 o
  -1  -9  22        1.30        3.82      2.67 o
   0  -9  22        4.00        6.50      3.06 o
  -2  -8  22       34.00       27.70      4.78 o
  -1  -8  22       18.84       24.07      4.78 o
   0  -8  22       27.42       25.60      4.58 o
   1  -8  22        2.67        5.73      2.87 o
  -3  -7  22       76.64       71.45      6.69 o
  -2  -7  22       53.64       63.04      6.88 o
  -1  -7  22        4.96        7.83      3.44 o
   0  -7  22        5.21        7.07      3.82 o
   1  -7  22       89.00       96.09      8.21 o
   2  -7  22        5.44        9.36      2.48 o
   3  -7  22        1.92        3.63      2.29 o
   4  -7  22        8.29        7.45      2.29 o
  -4  -6  22        1.92        3.25      2.29 o
  -3  -6  22        5.70        6.69      3.44 o
  -2  -6  22        6.82       -2.67      3.63 o
  -1  -6  22       10.54        4.58      3.82 o
   0  -6  22        8.10        9.74      4.01 o
   1  -6  22       12.87       19.80      3.02 o
   2  -6  22       35.29       34.96      4.97 o
   3  -6  22        7.51        4.58      2.87 o
   4  -6  22        4.61        0.19      1.91 o
   5  -6  22       13.15       18.91      2.67 o
  -6  -5  22        2.99        1.72      1.53 o
  -4  -5  22        5.49        7.26      2.87 o
  -3  -5  22       37.44       35.53      5.54 o
  -2  -5  22       24.90       20.82      4.78 o
  -1  -5  22       20.05       15.09      4.01 o
   0  -5  22       42.27       43.17      6.30 o
   1  -5  22       52.93       52.53      6.88 o
   2  -5  22       74.59       75.10      5.20 o
   3  -5  22        3.28        2.48      2.87 o
   4  -5  22        0.38       -1.34      2.48 o
   5  -5  22        4.25        3.63      2.10 o
  -6  -4  22        5.59        7.64      2.29 o
  -4  -4  22        4.85        6.11      2.67 o
  -3  -4  22       50.26       51.39      6.11 o
  -2  -4  22      161.39      143.09     10.32 o
  -1  -4  22      114.56      115.77      9.55 o
   0  -4  22       98.86       88.26      8.98 o
   1  -4  22      307.78      313.49     15.28 o
   2  -4  22       37.75       34.20      4.05 o
   3  -4  22       99.02       85.58      8.21 o
   4  -4  22       24.95       26.55      4.58 o
   5  -4  22        8.76       10.32      3.06 o
  -6  -3  22        4.25        4.97      2.29 o
  -5  -3  22        3.65        1.72      2.10 o
  -4  -3  22       14.70       17.00      3.63 o
  -3  -3  22       67.95       60.75      6.69 o
  -2  -3  22       29.18       27.32      5.16 o
  -1  -3  22      148.04      144.61     10.70 o
   0  -3  22       50.50       50.24      6.88 o
   1  -3  22      322.37      307.18     15.28 o
   2  -3  22      312.74      336.99     15.09 o
   3  -3  22      123.50      126.27     10.12 o
   4  -3  22       72.86       73.74      7.45 o
   5  -3  22        7.44        6.30      2.67 o
  -6  -2  22        1.54        0.96      2.10 o
  -5  -2  22       16.84       14.52      3.63 o
  -3  -2  22        7.66        9.17      3.25 o
  -2  -2  22       42.03       38.40      5.54 o
  -1  -2  22      108.99      118.00     10.79 o
   0  -2  22       74.12       60.94      7.26 o
   1  -2  22       26.70       22.16      5.16 o
   2  -2  22       62.52       57.12      7.07 o
   3  -2  22       44.84       36.11      6.30 o
   4  -2  22       26.89       29.99      5.35 o
   5  -2  22       25.78       26.17      4.39 o
   6  -2  22        9.01       11.65      2.48 o
  -6  -1  22       19.34       23.12      3.44 o
  -5  -1  22       20.99       24.07      3.82 o
  -4  -1  22       41.65       32.48      4.97 o
  -3  -1  22       18.56       20.64      2.97 o
  -2  -1  22       58.74       56.21      4.43 o
  -1  -1  22       13.79       12.61      2.57 o
   0  -1  22       58.03       56.16      7.07 o
   1  -1  22      103.01       98.77      9.17 o
   2  -1  22      182.23      182.06     11.46 o
   3  -1  22      136.97      132.20     10.70 o
   4  -1  22       13.35        9.17      3.44 o
   5  -1  22       14.38       19.68      4.01 o
   6  -1  22       11.30       13.18      2.48 o
  -6   0  22       19.27       15.47      3.06 o
  -5   0  22       11.37        9.94      2.30 o
  -4   0  22        0.84       -0.28      1.96 o
  -3   0  22        0.29        1.69      1.79 o
  -2   0  22       98.88      103.63      5.87 o
  -1   0  22        9.54        9.04      2.42 o
   0   0  22        4.85        0.00      3.06 o
   1   0  22       19.37       18.91      4.78 o
   2   0  22      221.36      184.54     11.65 o
   3   0  22      151.64      149.92      7.40 o
   4   0  22        6.46       -2.29      2.67 o
   5   0  22        0.14       -1.34      2.29 o
  -6   1  22       19.36       17.75      2.23 o
  -5   1  22       20.95       20.34      2.90 o
  -4   1  22       41.70       39.84      3.85 o
  -3   1  22       18.57       14.27      2.63 o
  -2   1  22       58.66       56.17      4.59 o
  -1   1  22       13.67       14.69      2.83 o
   0   1  22       58.01       56.93      7.07 o
   1   1  22      102.88      110.61      9.36 o
   2   1  22      182.24      174.41     11.27 o
   3   1  22      136.81      128.34      7.45 o
   4   1  22       13.39        9.93      3.44 o
   5   1  22       14.44       16.62      3.44 o
  -6   2  22        1.54        0.76      2.10 o
  -5   2  22       16.87       16.81      2.57 o
  -4   2  22       57.53       62.51      4.70 o
  -3   2  22        7.70       10.34      4.11 o
  -2   2  22       41.94       38.18      3.92 o
  -1   2  22      109.42      110.65      6.09 o
   3   2  22       44.57       42.52      6.40 o
   4   2  22       26.74       27.70      4.97 o
  -6   3  22        4.25       -0.57      2.10 o
  -5   3  22        3.64        2.87      2.67 o
  -4   3  22       14.68       13.24      2.69 o
  -3   3  22       68.07       64.19      6.88 o
  -2   3  22       29.09       26.76      3.31 o
   3   3  22      123.67      131.81      9.74 o
  -6   4  22        5.58        2.29      2.10 o
  -5   4  22       15.02       10.89      3.63 o
  -4   4  22        4.85        5.16      3.25 o
  -2   4  22      161.50      162.57     10.12 o
  -6   5  22        3.00        3.06      1.91 o
  -5   5  22       12.59       14.90      3.63 o
  -4   5  22        5.43        6.30      3.44 o
  -2   5  22       24.80       32.67      4.78 o
  -5   6  22       14.51       12.61      3.06 o
  -4   6  22        1.94        0.76      2.10 o
  -1   6  22       10.58        9.74      3.44 o
  -5   7  22       10.00       14.71      2.48 o
  -4   7  22        0.88        1.53      2.29 o
  -1   7  22        4.94        2.48      2.29 o
   0   7  22        5.27        9.17      3.06 o
   4   7  22        8.34        8.79      2.29 o
  -4   8  22        8.57        7.07      2.29 o
  -3   8  22       40.28       41.65      4.78 o
  -1   8  22       18.84       19.68      3.82 o
   0   8  22       27.40       26.94      4.01 o
   1   8  22        2.76        1.72      2.29 o
   2   8  22       10.39       10.70      3.25 o
   3   8  22       12.37       15.47      3.06 o
  -3   9  22        9.12        9.55      2.48 o
  -2   9  22        0.76       -1.53      1.91 o
  -1   9  22        1.28        3.63      2.10 o
   0   9  22        4.07        4.39      2.29 o
   1   9  22       14.35       11.46      2.87 o
   2   9  22        7.70        7.07      2.48 o
   3   9  22        4.12        6.50      2.10 o
  -2  10  22        6.09        4.97      1.72 o
  -1  10  22        2.82       -0.41      4.87 o
   0  10  22       12.01       12.23      2.67 o
   1  10  22       25.49       26.36      3.44 o
   2  10  22        4.46        0.38      1.53 o
  -2  -8  23       10.89        9.55      3.82 o
  -1  -8  23       36.94       35.53      5.16 o
   0  -8  23       12.23       12.61      3.63 o
   1  -8  23        2.85        4.58      2.48 o
  -3  -7  23       51.76       53.49      5.54 o
  -2  -7  23       12.13       16.43      3.82 o
  -1  -7  23       77.79       74.12      7.45 o
   0  -7  23       23.88       23.31      4.78 o
   1  -7  23        3.47        5.92      3.25 o
   2  -7  23        1.99       -0.19      1.72 o
   3  -7  23       33.05       42.03      4.20 o
  -5  -6  23        5.28        8.60      2.48 o
  -4  -6  23       31.98       38.59      4.20 o
  -3  -6  23       18.53       17.19      3.82 o
  -2  -6  23       27.59       28.66      5.35 o
  -1  -6  23        5.99        3.63      3.44 o
   0  -6  23        1.88        2.48      3.44 o
   1  -6  23       30.40       26.42      6.78 o
   2  -6  23        3.43        0.76      2.29 o
   3  -6  23        5.04        8.41      2.87 o
   4  -6  23        8.27       11.65      2.67 o
  -5  -5  23       18.03       19.29      3.25 o
  -4  -5  23       11.13        9.74      2.87 o
  -3  -5  23       50.31       53.49      6.11 o
  -2  -5  23      100.27      102.39      8.60 o
  -1  -5  23       19.52       16.62      4.39 o
   0  -5  23       84.71       79.66      8.02 o
   1  -5  23       42.06       46.61      6.30 o
   2  -5  23        2.83        4.65      2.01 o
   3  -5  23        4.78        4.39      2.67 o
   4  -5  23        1.37       -1.53      2.29 o
   5  -5  23        3.48        0.57      1.53 o
  -5  -4  23        5.38        3.63      2.48 o
  -4  -4  23        2.67        4.20      2.67 o
  -3  -4  23       38.32       38.59      5.35 o
  -2  -4  23       25.10       20.82      4.58 o
  -1  -4  23      171.82      182.06     12.04 o
   0  -4  23       20.88       21.97      5.35 o
   1  -4  23       12.78       15.47      4.20 o
   2  -4  23       21.30       13.81      2.87 o
   3  -4  23        2.29        3.63      2.29 o
   4  -4  23       10.30        8.79      3.06 o
   5  -4  23        2.70        3.25      1.91 o
  -6  -3  23        0.29        1.72      1.72 o
  -5  -3  23        0.08        2.87      2.48 o
  -4  -3  23       11.41       13.56      3.06 o
  -3  -3  23       59.90       61.90      6.50 o
  -2  -3  23        3.13        2.10      2.67 o
  -1  -3  23      361.12      340.42     15.86 o
   0  -3  23        2.10        5.73      3.82 o
   1  -3  23      330.56      340.81     15.86 o
   2  -3  23       69.01       68.77      7.26 o
   3  -3  23       17.82       18.15      4.20 o
   4  -3  23        1.85        4.97      2.48 o
   5  -3  23        1.09        0.38      2.10 o
  -6  -2  23        9.59       12.99      2.48 o
  -5  -2  23        5.30        4.78      2.48 o
  -4  -2  23        2.61        2.87      2.48 o
  -3  -2  23        8.38        7.69      2.23 o
  -2  -2  23       34.34       29.64      3.31 o
  -1  -2  23      382.21      365.07     16.43 o
   0  -2  23      271.49      257.52     13.95 o
   1  -2  23        8.16       12.23      4.58 o
   2  -2  23       52.03       67.05      7.07 o
   3  -2  23        1.33        4.78      3.25 o
   4  -2  23       34.14       32.86      5.35 o
   5  -2  23       16.05       11.08      3.06 o
  -6  -1  23       24.04       23.88      3.25 o
  -5  -1  23        3.19        2.87      2.29 o
  -4  -1  23        1.72        0.00      2.67 o
  -3  -1  23       15.66       16.39      2.83 o
  -2  -1  23       33.71       29.45      6.21 o
  -1  -1  23       70.63       74.39      5.25 o
   0  -1  23       14.14       14.14      4.58 o
   1  -1  23       56.14       50.43      6.88 o
   2  -1  23       18.23       19.68      4.39 o
   3  -1  23       31.22       27.13      5.16 o
   4  -1  23       89.74       91.89      8.21 o
   5  -1  23        5.65        5.92      2.67 o
  -6   0  23        0.70       -1.72      1.91 o
  -5   0  23       14.64       12.80      3.25 o
  -4   0  23       54.38       50.80      4.05 o
  -3   0  23       21.77       22.24      2.49 o
  -2   0  23        0.86        1.75      2.48 o
  -1   0  23      267.98      259.58     16.05 o
   0   0  23        9.24        5.54      3.44 o
   1   0  23      228.63      218.74     12.80 o
   2   0  23        9.68        8.98      4.01 o
   3   0  23        1.37        0.48      1.69 o
   4   0  23        2.11        2.29      3.06 o
   5   0  23        1.74       -0.96      2.10 o
  -5   1  23        3.19        5.02      1.88 o
  -4   1  23        1.74        0.65      1.83 o
  -3   1  23       15.49       16.13      2.83 o
  -2   1  23       33.61       28.08      3.37 o
  -1   1  23       70.81       67.82      8.98 o
   0   1  23       14.21       14.33      4.58 o
   1   1  23       56.16       58.07      7.07 o
   2   1  23       18.13       18.72      4.78 o
   3   1  23       31.08       28.47      3.44 o
   4   1  23       89.78       89.02      7.83 o
   5   1  23        5.68        6.69      2.48 o
  -6   2  23        9.59        9.36      2.29 o
  -5   2  23        5.30        5.41      3.34 o
  -4   2  23        2.62        0.19      1.89 o
  -3   2  23        8.42        4.58      2.77 o
  -2   2  23       34.32       26.82      3.31 o
  -1   2  23      381.82      376.91     16.05 o
   0   2  23      271.23      238.60     13.18 o
   2   2  23       52.03       57.31      6.88 o
   3   2  23        1.28        1.94      1.88 o
   4   2  23       33.97       37.63      4.97 o
  -6   3  23        0.29        1.34      1.91 o
  -5   3  23        0.08        3.44      2.48 o
  -4   3  23       11.32       18.91      3.82 o
  -3   3  23       60.00       56.16      6.50 o
  -2   3  23        3.13        4.60      2.20 o
  -1   3  23      361.02      354.37     15.47 o
   3   3  23       17.67       16.63      2.69 o
  -5   4  23        5.38       -1.15      2.48 o
  -4   4  23        2.62        4.58      3.06 o
  -2   4  23       25.11       23.12      4.39 o
  -5   5  23       18.02       12.61      3.25 o
  -4   5  23       11.05        9.74      3.25 o
  -2   5  23      100.38      107.55      8.02 o
  -5   6  23        5.29        0.57      1.91 o
  -4   6  23       31.99       34.39      4.58 o
  -2   6  23       27.55       32.86      4.39 o
  -1   6  23        5.93        7.07      2.48 o
  -4   7  23       32.18       33.24      4.20 o
  -3   7  23       51.68       51.96      5.35 o
  -1   7  23       77.78       78.13      6.11 o
   0   7  23       23.89       22.35      3.82 o
   1   7  23        3.50        0.38      2.10 o
   3   7  23       32.92       42.22      4.78 o
   4   7  23        3.81        4.58      1.72 o
  -4   8  23        6.98        4.58      2.10 o
  -3   8  23       10.70       13.37      2.87 o
  -1   8  23       36.93       37.25      4.20 o
   0   8  23       12.19        9.17      3.06 o
   1   8  23        2.91        3.06      2.29 o
   2   8  23        8.98       12.80      3.06 o
   3   8  23       47.82       56.16      4.78 o
  -3   9  23       14.46       14.71      2.48 o
  -2   9  23        3.43        4.78      2.10 o
  -1   9  23       46.24       59.03      4.39 o
   0   9  23        6.53        8.60      2.48 o
   1   9  23        4.98        7.83      2.29 o
   2   9  23       38.54       38.21      4.01 o
   0  10  23        2.85        4.58      1.72 o
   1  10  23        4.67        3.44      1.72 o
  -2  -8  24       12.25       16.24      3.63 o
  -1  -8  24        0.14       -1.53      2.48 o
   0  -8  24       19.29       22.35      4.01 o
   1  -8  24        5.60        7.83      2.48 o
  -4  -7  24       30.30       25.79      3.06 o
  -3  -7  24       20.10       23.88      3.82 o
  -2  -7  24       46.20       41.26      5.35 o
  -1  -7  24       40.56       36.68      5.16 o
   0  -7  24       23.77       25.41      4.58 o
   1  -7  24        3.96        8.02      3.25 o
  -3  -6  24       18.67       16.62      3.44 o
  -2  -6  24       47.71       39.16      5.54 o
  -1  -6  24        3.94        1.72      3.25 o
   0  -6  24       25.34       29.61      3.17 o
   1  -6  24        0.16        0.15      1.62 o
   2  -6  24       13.92       16.81      3.25 o
   3  -6  24       36.23       34.77      4.01 o
   4  -6  24       18.18       16.62      2.67 o
  -5  -5  24        2.22        2.87      1.91 o
  -4  -5  24       11.40       16.24      2.87 o
  -3  -5  24       24.14       23.31      4.20 o
  -2  -5  24       13.46       13.95      4.20 o
  -1  -5  24       11.30        7.83      3.82 o
   0  -5  24       15.25       14.71      4.39 o
   1  -5  24        4.03        3.25      1.91 o
   2  -5  24        2.39        5.25      2.03 o
   3  -5  24        4.29        9.55      2.67 o
   4  -5  24        6.00        5.92      2.29 o
  -5  -4  24        8.24       10.89      2.87 o
  -4  -4  24       11.98       13.78      2.03 o
  -3  -4  24       15.57       15.86      3.82 o
  -2  -4  24      126.83      117.30      8.98 o
  -1  -4  24      148.24      144.23     10.51 o
   0  -4  24       77.97       72.59      7.83 o
   1  -4  24       70.36       68.77      7.26 o
   2  -4  24       30.59       22.74      3.06 o
   3  -4  24       15.13       16.05      3.82 o
   4  -4  24        0.17       -2.48      2.48 o
   5  -4  24        0.35        1.53      1.53 o
  -5  -3  24       13.24       11.27      2.87 o
  -4  -3  24       10.60       11.27      3.06 o
  -3  -3  24       17.06       20.92      2.88 o
  -2  -3  24      168.48      179.40      8.12 o
  -1  -3  24      184.91      164.10     11.08 o
   0  -3  24      289.70      274.14     14.33 o
   1  -3  24      157.59      133.92      9.93 o
   2  -3  24       20.02       18.86      3.02 o
   3  -3  24       38.43       29.23      5.16 o
   4  -3  24        2.38        2.87      2.67 o
   5  -3  24        0.11       -1.53      1.53 o
  -5  -2  24        0.02        2.87      2.29 o
  -4  -2  24        4.87        4.97      2.67 o
  -3  -2  24       23.28       22.81      2.96 o
  -2  -2  24       19.43       18.32      2.75 o
  -1  -2  24       14.04       11.46      4.20 o
   0  -2  24       55.21       47.76      6.50 o
   1  -2  24       10.10       11.08      4.20 o
   2  -2  24       13.46       14.33      4.01 o
   3  -2  24       23.07       25.03      4.78 o
   4  -2  24        0.47       -0.96      2.48 o
   5  -2  24        2.65        5.16      2.10 o
  -6  -1  24        1.58        0.76      1.53 o
  -5  -1  24        0.68       -2.29      2.29 o
  -4  -1  24       14.65       15.28      3.44 o
  -3  -1  24        3.43        4.34      2.09 o
  -2  -1  24       87.10       89.36      6.21 o
  -1  -1  24       14.68       15.28      4.20 o
   0  -1  24       51.83       55.40      6.69 o
   1  -1  24       66.41       69.92      7.64 o
   2  -1  24       30.66       23.12      4.78 o
   3  -1  24        4.77       10.89      3.63 o
   4  -1  24        0.47        2.29      2.48 o
   5  -1  24       10.16        8.79      2.67 o
  -5   0  24        1.98        2.10      2.29 o
  -4   0  24        5.68        5.35      2.87 o
  -3   0  24        6.52        4.33      1.96 o
  -2   0  24        1.39        1.92      2.06 o
  -1   0  24       70.66       73.70      5.92 o
   0   0  24       92.23       85.20      8.41 o
   1   0  24      247.10      232.68     13.18 o
   2   0  24       16.75       16.24      4.20 o
   3   0  24        0.26        0.94      1.76 o
   4   0  24        1.48        2.48      2.10 o
   5   0  24        0.79        4.78      2.10 o
  -5   1  24        0.68        0.28      1.60 o
  -4   1  24       14.59       13.55      2.63 o
  -3   1  24        3.45        3.71      1.65 o
  -2   1  24       87.22       91.36      5.53 o
  -1   1  24       14.74       16.47      2.71 o
   0   1  24       51.82       50.82      6.50 o
   1   1  24       66.40       55.59      6.69 o
   2   1  24       30.65       28.46      5.16 o
   3   1  24        4.79       10.97      2.61 o
   4   1  24        0.48        3.44      2.48 o
   5   1  24       10.17        7.83      2.48 o
  -4   2  24        4.89        4.75      2.23 o
  -3   2  24       23.38       24.23      2.46 o
  -2   2  24       19.45       17.40      2.90 o
  -1   2  24       13.99       10.89      3.63 o
   0   2  24       55.43       48.14      6.50 o
   1   2  24       10.10        6.11      3.25 o
   2   2  24       13.37       12.61      4.01 o
   3   2  24       23.15       21.86      3.15 o
   4   2  24        0.45        0.57      2.29 o
  -5   3  24       13.26       15.28      3.25 o
  -4   3  24       10.56       11.84      3.63 o
  -2   3  24      168.45      177.85     10.51 o
  -1   3  24      184.74      157.99     10.32 o
   0   3  24      290.11      284.64     14.14 o
   2   3  24       20.00       16.43      4.01 o
   3   3  24       38.31       35.67      3.37 o
  -5   4  24        8.25        4.01      2.29 o
  -4   4  24       12.00       12.42      3.44 o
  -2   4  24      127.05      131.43      8.98 o
  -1   4  24      148.27      145.95      9.74 o
   3   4  24       15.24        8.98      2.87 o
  -5   5  24        2.20        8.98      2.29 o
  -4   5  24       11.37       14.52      3.44 o
  -2   5  24       13.46       11.08      3.44 o
  -1   5  24       11.39       11.84      3.63 o
  -4   6  24        6.63        9.55      3.06 o
  -3   6  24       18.67       21.97      4.20 o
  -2   6  24       47.82       46.42      5.16 o
   0   6  24       25.41       28.08      4.20 o
   4   6  24       18.27       20.63      2.87 o
  -4   7  24       30.30       28.85      3.25 o
  -3   7  24       20.09       20.44      3.44 o
   0   7  24       23.82       19.10      3.44 o
   1   7  24        3.93        7.45      2.67 o
   2   7  24        2.34        3.06      2.29 o
   3   7  24       10.47       10.32      2.67 o
  -3   8  24        2.94        2.87      1.91 o
  -1   8  24        0.13       -2.29      2.29 o
   0   8  24       19.10       18.15      3.06 o
   1   8  24        5.62        6.88      2.48 o
   2   8  24        1.16        1.72      1.91 o
   3   8  24       31.67       37.82      3.44 o
  -2   9  24        0.81        0.57      1.72 o
   0   9  24        2.26       -0.57      1.72 o
   1   9  24        7.27        5.16      2.10 o
   2   9  24        3.14        5.35      1.91 o
  -1  -8  25       17.08       18.91      3.63 o
   0  -8  25        0.03        0.19      2.48 o
  -2  -7  25        3.88        5.73      2.29 o
  -1  -7  25        1.53        3.82      2.87 o
   0  -7  25        2.59       -0.57      2.67 o
   1  -7  25       13.85       18.91      3.63 o
  -4  -6  25       37.64       38.21      3.63 o
  -3  -6  25       10.37       10.55      1.96 o
  -2  -6  25       15.58       10.51      3.44 o
  -1  -6  25        2.87        4.58      3.25 o
   0  -6  25       19.72       18.50      2.51 o
   1  -6  25        1.13        2.69      1.81 o
   2  -6  25        2.52       -0.19      1.91 o
   3  -6  25        2.05        0.76      1.53 o
  -4  -5  25       18.73       16.62      3.06 o
  -3  -5  25       19.80       23.03      2.61 o
  -2  -5  25       59.70       60.94      6.50 o
  -1  -5  25       33.68       31.52      5.16 o
   0  -5  25       33.81       39.16      5.54 o
   1  -5  25        2.05        0.73      1.65 o
   2  -5  25        0.11        0.57      1.91 o
   3  -5  25        7.54        7.26      2.67 o
   4  -5  25        1.40        2.67      1.72 o
  -5  -4  25        7.92       11.46      2.48 o
  -4  -4  25       11.41       13.75      3.06 o
  -3  -4  25       55.31       60.15      3.89 o
  -2  -4  25       28.10       29.31      3.15 o
  -1  -4  25        8.12        2.87      3.44 o
   0  -4  25       43.04       40.12      5.92 o
   1  -4  25       11.18        6.69      3.44 o
   2  -4  25        7.44        7.74      2.16 o
   3  -4  25        4.73        6.11      2.67 o
   4  -4  25       11.77       12.23      2.48 o
  -5  -3  25       11.52       15.28      2.87 o
  -4  -3  25       12.19       13.37      2.87 o
  -3  -3  25       70.81       79.66      6.88 o
  -2  -3  25       24.52       29.34      3.21 o
  -1  -3  25      107.22      106.02      8.79 o
   0  -3  25      142.62      138.50     10.12 o
   1  -3  25       49.66       46.99      6.11 o
   2  -3  25        5.71        6.73      2.23 o
   3  -3  25        4.10        8.41      3.06 o
   4  -3  25       14.05       17.19      3.25 o
  -5  -2  25        6.33        4.20      2.29 o
  -4  -2  25        7.12        4.20      2.67 o
  -3  -2  25       59.08       63.60      4.25 o
  -2  -2  25       66.12       65.37      4.57 o
  -1  -2  25       22.61       25.60      4.97 o
   0  -2  25       93.16       99.53      8.79 o
   1  -2  25       12.34       15.86      4.39 o
   2  -2  25        4.22        3.94      1.96 o
   3  -2  25        0.95        3.82      2.48 o
   4  -2  25        6.97        4.58      2.48 o
  -5  -1  25        1.41       -1.34      1.91 o
  -4  -1  25        2.81        6.69      2.67 o
  -3  -1  25        2.29        1.87      1.82 o
  -2  -1  25       15.70       19.69      2.88 o
  -1  -1  25       13.35       10.12      3.82 o
   0  -1  25       73.17       68.01      7.45 o
   1  -1  25        5.36        4.58      3.25 o
   2  -1  25       47.56       46.80      5.92 o
   3  -1  25       40.72       38.78      5.35 o
   4  -1  25        3.32        2.48      2.29 o
  -5   0  25        1.43        1.72      2.10 o
  -4   0  25       12.71       11.65      3.06 o
  -3   0  25       79.71       82.45      4.73 o
  -2   0  25        0.00        0.54      1.82 o
  -1   0  25       73.00       71.45      7.45 o
   0   0  25       11.25        8.79      3.44 o
   1   0  25        0.83        3.06      3.25 o
   2   0  25        4.79        4.78      3.44 o
   3   0  25        2.96        5.95      2.15 o
   4   0  25        8.69        8.02      2.87 o
  -5   1  25        1.43        4.39      2.29 o
  -4   1  25        2.81        2.41      1.82 o
  -3   1  25        2.33        2.88      1.56 o
  -2   1  25       15.77       20.31      2.90 o
  -1   1  25       13.29       10.89      3.63 o
   0   1  25       73.18       75.65      7.45 o
   1   1  25        5.31        2.29      2.87 o
   2   1  25       47.68       46.23      5.92 o
   3   1  25       40.75       43.52      3.83 o
   4   1  25        3.26        3.63      2.10 o
  -5   2  25        6.34        4.39      2.10 o
  -4   2  25        7.12        4.98      1.96 o
  -3   2  25       58.93       64.42      3.86 o
  -2   2  25       65.87       68.14      4.59 o
  -1   2  25       22.71       22.73      4.78 o
   0   2  25       93.47      101.25      8.60 o
   1   2  25       12.40       13.18      4.01 o
   2   2  25        4.30        2.67      2.67 o
   3   2  25        0.92       -0.98      2.10 o
   4   2  25        6.99        4.39      2.10 o
  -5   3  25       11.54       12.99      2.67 o
  -4   3  25       12.16       11.84      3.44 o
  -3   3  25       70.82       83.10      7.26 o
  -2   3  25       24.57       26.17      4.58 o
  -1   3  25      107.05      109.08      8.60 o
   0   3  25      142.81      134.30      9.74 o
   1   3  25       49.69       42.22      5.92 o
   2   3  25        5.75        3.46      2.01 o
   3   3  25        4.10        5.70      1.88 o
  -5   4  25        7.91        8.60      2.29 o
  -4   4  25       11.38       11.46      3.25 o
  -3   4  25       55.35       61.13      6.30 o
  -2   4  25       28.14       23.12      4.01 o
  -1   4  25        8.06        6.88      3.25 o
   0   4  25       42.93       42.79      5.92 o
   2   4  25        7.39        4.97      3.06 o
   3   4  25        4.80        5.54      2.67 o
  -4   5  25       18.74       19.10      3.44 o
  -3   5  25       19.82       23.69      4.20 o
  -2   5  25       59.40       63.23      5.73 o
  -1   5  25       33.61       35.34      5.16 o
   3   5  25        7.55        9.17      2.87 o
  -4   6  25       37.59       43.36      4.20 o
  -3   6  25       10.29       11.27      3.06 o
  -2   6  25       15.61       15.28      3.06 o
  -1   6  25        2.83       -1.15      2.48 o
   0   6  25       19.76       14.71      3.25 o
   3   6  25        2.06        4.97      2.10 o
  -3   7  25       12.57       13.18      2.67 o
  -1   7  25        1.52        2.10      2.29 o
   0   7  25        2.60        3.63      2.29 o
   1   7  25       13.87       16.81      3.25 o
   2   7  25       20.64       24.64      3.44 o
   3   7  25        5.95        5.73      1.91 o
  -2   8  25        0.91        1.34      2.10 o
  -1   8  25       17.08       19.87      3.06 o
   0   8  25        0.03        0.46      2.10 o
   1   8  25       30.64       34.00      3.63 o
   2   8  25       13.80       18.80      2.01 o
  -1  -8  26        1.07        0.19      1.72 o
  -2  -7  26        7.41        5.92      2.67 o
  -1  -7  26        3.97        4.20      2.48 o
   0  -7  26        3.65        6.88      3.06 o
   1  -7  26       25.97       35.15      3.63 o
  -3  -6  26        4.89        5.35      2.29 o
  -2  -6  26        6.30        5.92      2.67 o
  -1  -6  26        7.86        6.30      2.87 o
   0  -6  26       12.67       12.42      3.44 o
   1  -6  26        5.70        8.30      1.91 o
   2  -6  26       17.75       19.87      2.87 o
  -4  -5  26       12.66       13.56      2.48 o
  -3  -5  26        6.97       10.06      1.79 o
  -2  -5  26        1.15       -0.38      2.48 o
  -1  -5  26        9.67        8.60      3.44 o
   0  -5  26       13.72       13.68      2.39 o
   1  -5  26        1.98        1.85      1.60 o
   2  -5  26        4.58        6.11      2.29 o
   3  -5  26        2.56        1.72      1.72 o
  -4  -4  26       53.61       61.51      4.58 o
  -3  -4  26        8.06       10.29      2.03 o
  -2  -4  26       35.59       34.39      4.97 o
  -1  -4  26        3.60        3.06      3.06 o
   0  -4  26       54.43       50.62      5.92 o
   1  -4  26        4.80        6.67      2.01 o
   2  -4  26       17.98       15.81      2.28 o
   3  -4  26        0.25        0.19      1.72 o
   4  -4  26        7.13        6.50      1.91 o
  -4  -3  26       33.38       34.77      4.01 o
  -3  -3  26       79.18       81.27      4.39 o
  -2  -3  26       24.41       23.25      2.80 o
  -1  -3  26       71.69       65.91      7.07 o
   0  -3  26        5.10        4.39      3.25 o
   1  -3  26        5.33        3.44      3.06 o
   2  -3  26       34.15       37.21      3.50 o
   3  -3  26        0.18        1.72      2.29 o
   4  -3  26        5.72        6.30      1.91 o
  -5  -2  26        4.18        1.34      1.72 o
  -4  -2  26        5.72        8.02      2.67 o
  -3  -2  26        7.54       10.56      2.20 o
  -2  -2  26       33.80       35.97      3.30 o
  -1  -2  26       26.72       28.08      5.35 o
   0  -2  26       20.28       21.20      4.78 o
   1  -2  26        1.96        0.00      2.67 o
   2  -2  26        2.12        1.59      1.74 o
   3  -2  26        3.26       -0.19      1.91 o
   4  -2  26        7.67        8.02      2.48 o
  -5  -1  26        1.32        2.29      1.72 o
  -4  -1  26        8.75       12.04      3.06 o
  -3  -1  26        9.34        6.00      2.01 o
  -2  -1  26       29.75       30.98      3.23 o
  -1  -1  26        5.09        5.54      3.06 o
   0  -1  26       59.87       54.44      6.50 o
   1  -1  26       36.07       38.02      5.54 o
   2  -1  26        8.55        7.87      2.20 o
   3  -1  26        6.73        6.30      2.67 o
   4  -1  26        0.29        4.20      2.29 o
  -5   0  26        0.22        2.87      1.91 o
  -4   0  26        0.05       -2.29      2.29 o
  -3   0  26        2.25       -0.19      1.62 o
  -2   0  26       12.30        9.38      2.15 o
  -1   0  26       85.03       90.17      7.83 o
   0   0  26       18.25       25.03      4.58 o
   1   0  26        9.04        9.55      3.63 o
   2   0  26        0.06        0.45      1.51 o
   3   0  26        1.29        2.29      2.87 o
   4   0  26       20.03       26.74      3.63 o
  -4   1  26        8.77        5.73      2.67 o
  -3   1  26        9.34        7.97      1.72 o
  -2   1  26       29.82       36.29      7.74 o
  -1   1  26        5.06        4.20      3.06 o
   0   1  26       59.89       51.77      6.30 o
   1   1  26       35.94       32.09      5.35 o
   2   1  26        8.56        9.07      2.43 o
   3   1  26        6.75        5.67      1.79 o
   4   1  26        0.27        1.34      1.91 o
  -4   2  26        5.72        6.11      2.87 o
  -3   2  26        7.51        7.26      3.06 o
  -2   2  26       33.75       32.28      4.97 o
  -1   2  26       26.74       28.27      4.78 o
   0   2  26       20.34       13.56      3.82 o
   1   2  26        1.92       -2.29      2.67 o
   2   2  26        2.07        3.65      1.82 o
   3   2  26        3.30        3.88      1.60 o
  -4   3  26       33.36       30.76      4.01 o
  -3   3  26       79.17       83.48      6.69 o
  -2   3  26       24.48       29.04      4.39 o
  -1   3  26       71.65       69.73      6.88 o
   0   3  26        5.10        6.50      3.25 o
   1   3  26        5.32        2.67      2.67 o
   2   3  26       34.18       30.62      3.23 o
   3   3  26        0.19       -0.57      2.10 o
  -4   4  26       53.69       55.40      4.78 o
  -3   4  26        8.08       14.52      3.44 o
  -2   4  26       35.61       34.96      4.58 o
  -1   4  26        3.55        1.53      2.67 o
   0   4  26       54.44       44.13      5.54 o
   1   4  26        4.82        2.67      2.87 o
   2   4  26       17.97       20.82      4.01 o
   3   4  26        0.25        2.29      2.10 o
  -4   5  26       12.64       16.81      2.87 o
  -3   5  26        7.01        5.54      2.48 o
  -2   5  26        1.14        1.15      1.91 o
  -1   5  26        9.73        9.17      3.25 o
   0   5  26       13.68       11.81      2.25 o
   1   5  26        1.98        1.15      2.29 o
   2   5  26        4.58        4.20      2.48 o
   3   5  26        2.56       -1.34      1.91 o
  -3   6  26        4.91        4.58      2.29 o
  -1   6  26        7.86        8.60      2.87 o
   0   6  26       12.71       14.07      2.06 o
   1   6  26        5.64        6.48      1.74 o
   2   6  26       17.76       21.81      2.42 o
   3   6  26        4.42        2.67      1.72 o
  -3   7  26       14.36       15.28      2.48 o
  -2   7  26        7.45        5.35      2.29 o
  -1   7  26        3.98       -2.29      2.29 o
   0   7  26        3.67        5.24      1.55 o
   1   7  26       25.85       29.68      2.56 o
   2   7  26        4.45        3.30      1.38 o
   0   8  26        1.69        4.01      2.10 o
   1   8  26       14.71       17.77      2.87 o
  -2  -7  27        2.92        2.67      2.10 o
  -1  -7  27        4.21        2.87      2.29 o
   0  -7  27       18.02       25.22      3.44 o
  -2  -6  27        6.11        8.21      2.48 o
  -1  -6  27       13.41       13.37      3.06 o
   0  -6  27        9.60       11.84      3.06 o
   1  -6  27        0.19        3.25      2.10 o
  -3  -5  27        8.21        8.79      2.29 o
  -2  -5  27       15.69       11.65      3.06 o
  -1  -5  27        4.32        8.60      3.25 o
   0  -5  27        1.81        3.11      1.65 o
   1  -5  27        5.19        3.75      1.51 o
   2  -5  27        1.51        1.15      1.72 o
  -3  -4  27       16.10       16.28      1.96 o
  -2  -4  27        5.32        4.58      2.48 o
  -1  -4  27       18.31       13.56      4.01 o
   0  -4  27        2.64        2.29      2.87 o
   1  -4  27        6.95        7.09      2.09 o
   2  -4  27       14.03       14.14      3.06 o
   3  -4  27        2.42        1.53      1.72 o
  -4  -3  27        1.66        1.53      1.72 o
  -3  -3  27        4.08        4.26      1.65 o
  -2  -3  27       36.67       41.84      5.16 o
  -1  -3  27       60.15       60.56      6.30 o
   0  -3  27        0.65        0.00      2.67 o
   1  -3  27       22.92       18.67      2.77 o
   2  -3  27        2.77        3.16      2.20 o
   3  -3  27        0.82        1.15      2.10 o
  -4  -2  27        1.54        5.92      2.10 o
  -3  -2  27       34.46       35.06      2.97 o
  -2  -2  27       28.92       33.43      4.97 o
  -1  -2  27       12.05       12.61      4.01 o
   0  -2  27       20.55       20.25      4.01 o
   1  -2  27        2.50        3.63      2.87 o
   2  -2  27        0.11       -1.62      1.62 o
   3  -2  27        6.25        5.92      2.29 o
  -4  -1  27        1.04       -2.10      2.10 o
  -3  -1  27       37.64       36.71      3.15 o
  -2  -1  27       15.10       18.55      2.56 o
  -1  -1  27       15.03       17.58      3.82 o
   0  -1  27       34.03       32.67      5.16 o
   1  -1  27       15.60       16.05      3.63 o
   2  -1  27       32.65       35.55      3.31 o
   3  -1  27        1.00       -0.19      1.72 o
   4  -1  27        2.91       -0.19      1.91 o
  -4   0  27        0.00        3.44      2.10 o
  -3   0  27        2.19       -1.23      2.20 o
  -2   0  27        0.04        1.87      1.55 o
  -1   0  27       14.75       13.18      3.63 o
   0   0  27        0.18        2.29      2.48 o
   1   0  27        3.01        1.15      2.48 o
   2   0  27       27.04       29.20      3.10 o
   3   0  27        1.26        0.96      1.91 o
  -3   1  27       37.60       41.65      4.20 o
  -2   1  27       15.13       11.84      3.63 o
  -1   1  27       15.03       15.28      3.82 o
   0   1  27       34.14       28.46      4.78 o
   1   1  27       15.53       16.43      3.82 o
   2   1  27       32.61       31.34      3.17 o
   3   1  27        1.01        5.16      2.29 o
  -3   2  27       34.43       35.53      4.20 o
  -2   2  27       29.00       30.95      4.39 o
  -1   2  27       12.01       16.24      3.63 o
   0   2  27       20.61       21.78      4.20 o
   1   2  27        2.49        1.15      2.67 o
   2   2  27        0.12        0.23      1.68 o
   3   2  27        6.28        7.83      1.74 o
  -3   3  27        4.09        3.82      2.10 o
  -2   3  27       36.68       47.57      4.78 o
  -1   3  27       60.12       53.68      5.73 o
   0   3  27        0.67        3.44      2.87 o
   1   3  27       22.89       20.25      4.01 o
   2   3  27        2.76       -1.60      1.60 o
   3   3  27        0.82        0.00      1.72 o
  -3   4  27       16.08       14.52      2.87 o
  -2   4  27        5.36        7.83      2.87 o
  -1   4  27       18.25       15.86      3.63 o
   0   4  27        2.61        4.39      2.87 o
   1   4  27        7.01        7.74      1.83 o
   2   4  27       14.05       13.56      3.06 o
  -3   5  27        8.18        7.07      2.29 o
  -2   5  27       15.71       13.56      2.48 o
  -1   5  27        4.35        7.26      2.87 o
   0   5  27        1.80        1.34      2.48 o
   1   5  27        5.20        7.58      1.88 o
   2   5  27        1.53        0.76      1.91 o
   3   5  27        1.90        2.29      1.72 o
  -3   6  27        1.39        1.72      1.53 o
  -2   6  27        6.11        8.41      2.48 o
  -1   6  27       13.32       14.90      2.87 o
   0   6  27        9.62        9.17      2.87 o
   1   6  27        0.20        0.35      1.24 o
   2   6  27       12.81       11.01      2.29 o
  -2   7  27        2.93        1.72      1.91 o
   0   7  27       18.08       21.97      3.06 o
   1   7  27       15.89       16.81      2.87 o
  -1  -6  28        0.41        2.67      2.29 o
   0  -6  28       11.27       16.05      2.87 o
  -2  -5  28       15.04        9.55      2.48 o
  -1  -5  28        1.22        1.72      2.48 o
   0  -5  28        3.81        5.56      1.81 o
   1  -5  28        5.22        8.41      2.48 o
  -2  -4  28       21.51       17.96      3.44 o
  -1  -4  28       22.62       16.43      3.44 o
   0  -4  28        4.88        5.65      1.79 o
   1  -4  28        2.82        3.81      3.63 o
   2  -4  28        3.89        7.64      2.29 o
  -3  -3  28       36.70       43.94      3.63 o
  -2  -3  28       33.67       30.95      4.20 o
  -1  -3  28       11.20        8.98      3.06 o
   0  -3  28        1.27        0.96      2.48 o
   1  -3  28        2.79        1.74      1.60 o
   2  -3  28       15.55       17.19      3.25 o
   3  -3  28        1.21        2.87      1.72 o
  -3  -2  28        0.29        2.34      2.10 o
  -2  -2  28       93.83      103.35      7.07 o
  -1  -2  28       12.37       16.81      3.82 o
   0  -2  28        7.54        7.26      3.06 o
   1  -2  28        3.87        5.64      2.01 o
   2  -2  28        3.41        6.46      2.77 o
   3  -2  28        0.57        0.19      1.53 o
  -3  -1  28        1.79        2.33      6.40 o
  -2  -1  28       32.08       35.34      4.58 o
  -1  -1  28       46.90       42.60      5.35 o
   0  -1  28        2.84        3.06      3.25 o
   1  -1  28        1.36        1.53      2.29 o
   2  -1  28        0.38        0.66      1.41 o
   3  -1  28        1.31        2.10      1.72 o
  -3   0  28       26.38       29.23      3.25 o
  -2   0  28        7.11       12.04      3.25 o
  -1   0  28       41.05       34.20      4.78 o
   0   0  28        0.11        2.48      2.87 o
   1   0  28        1.25        1.15      2.67 o
   2   0  28        1.09       -0.10      1.49 o
   3   0  28       20.09       26.74      3.44 o
  -2   1  28       32.02       34.39      4.20 o
  -1   1  28       46.82       47.57      5.16 o
   0   1  28        2.87        1.15      2.29 o
   1   1  28        1.35       -1.53      2.67 o
   2   1  28        0.39        1.97      1.41 o
   3   1  28        1.27       -1.72      1.72 o
  -2   2  28       93.89      100.30      4.52 o
  -1   2  28       12.46       11.65      3.25 o
   0   2  28        7.50        5.35      2.48 o
   1   2  28        3.86        5.73      2.87 o
   2   2  28        3.36        5.31      2.20 o
  -3   3  28       36.68       34.96      3.63 o
  -2   3  28       33.71       34.01      2.84 o
  -1   3  28       11.16       14.33      3.25 o
   0   3  28        1.29        2.67      2.67 o
   1   3  28        2.79        0.31      1.60 o
   2   3  28       15.56       13.95      2.87 o
  -3   4  28       31.97       31.71      3.25 o
  -2   4  28       21.51       23.36      2.28 o
  -1   4  28       22.72       21.40      3.63 o
   0   4  28        4.85        4.97      2.67 o
   1   4  28        2.81        2.48      2.10 o
   2   4  28        3.92        2.87      2.10 o
  -2   5  28       15.02       18.91      3.06 o
  -1   5  28        1.22        4.78      2.29 o
   0   5  28        3.79        8.60      2.67 o
   1   5  28        5.23        7.88      2.58 o
   2   5  28        1.04       -1.72      1.72 o
   0   6  28       11.23       17.77      2.87 o
   1   6  28       14.49       20.82      3.06 o
  -1  -5  29        0.19       -2.10      2.10 o
   0  -5  29        2.17        1.53      1.91 o
  -2  -4  29       20.80       25.79      3.25 o
  -1  -4  29        4.63        4.39      1.41 o
   0  -4  29        2.41        2.64      1.28 o
   1  -4  29        4.16        3.25      1.72 o
  -2  -3  29        4.13        4.97      2.29 o
  -1  -3  29       12.63       11.46      2.87 o
   0  -3  29        3.31        0.90      1.47 o
   1  -3  29        1.51        2.07      2.01 o
   2  -3  29        0.20        0.96      1.53 o
  -2  -2  29        3.69        0.76      1.91 o
  -1  -2  29        1.01        5.16      2.67 o
   0  -2  29        1.44        3.06      2.29 o
   1  -2  29        2.03        5.06      1.68 o
   2  -2  29       12.18       17.77      2.87 o
  -2  -1  29        0.55       -0.38      2.29 o
  -1  -1  29       21.36       21.40      3.82 o
   0  -1  29       15.64       13.18      3.06 o
   1  -1  29        0.78        0.91      1.41 o
   2  -1  29        1.19       -0.19      1.72 o
  -2   0  29        0.02       -1.91      2.10 o
  -1   0  29        5.26        4.39      2.67 o
   0   0  29        0.01       -2.48      2.48 o
   1   0  29        5.64        5.70      1.82 o
   2   0  29       12.03       15.80      2.01 o
  -2   1  29        0.55        4.97      2.29 o
  -1   1  29       21.32       26.74      3.82 o
   0   1  29       15.59       13.37      3.06 o
   1   1  29        0.79        0.75      1.41 o
   2   1  29        1.18        0.25      1.28 o
  -2   2  29        3.68        5.54      2.29 o
  -1   2  29        1.02        2.67      2.29 o
   0   2  29        1.46        1.53      2.10 o
   1   2  29        2.05        6.40      1.65 o
   2   2  29       12.13       10.12      2.67 o
  -1   3  29       12.59       12.23      2.87 o
   0   3  29        3.33        0.38      2.10 o
   1   3  29        1.48        2.48      2.10 o
  -1   4  29        4.62        4.39      2.10 o
   0   4  29        2.36        0.57      2.10 o
   1   4  29        4.13        3.63      2.10 o
   0   5  29        2.19        1.72      2.29 o
  -1  -3  30        3.19        6.69      2.29 o
   0  -3  30        3.47        2.95      1.53 o
  -1  -2  30        3.23        3.82      2.10 o
   0  -2  30        2.29        5.17      1.55 o
   1  -2  30        5.61        8.79      2.29 o
  -1  -1  30        0.90        2.10      2.10 o
   0  -1  30        1.20        1.15      2.29 o
   1  -1  30        0.36        0.34      1.19 o
  -1   0  30        0.05       -0.76      2.29 o
   0   0  30        7.13        9.74      2.87 o
   1   0  30        8.97        9.64      1.82 o
  -1   1  30        0.90       -0.19      1.91 o
   0   1  30        1.19        1.15      2.10 o
   1   1  30        0.38        0.76      1.34 o
  -1   2  30        3.21       -2.10      2.10 o
   0   2  30        2.25        4.78      2.10 o
   1   2  30        5.68        6.69      2.29 o
   0   3  30        3.51       -0.19      1.72 o
 
